# Supplementary material for: Multi-angle perception and convolutional neural network for service quality evaluation of cross-border e-commerce logistics enterprise
Source: PeerJ Comput Sci. 2024 Feb 29;10:e1911. doi: 10.7717/peerj-cs.1911 (PMC10909154; doi:10.7717/peerj-cs.1911)
Supplement: Supplemental Information 1 [file peerj-cs-10-1911-s001.zip]

Archive with 7 entries (6 files):
- Code and Data/MNIST_data/
- Code and Data/MNIST_data/data_wuliu.csv
- Code and Data/MNIST_data/Rcn.ipynb
- Code and Data/MNIST_data/t10k-images-idx3-ubyte.gz
- Code and Data/MNIST_data/t10k-labels-idx1-ubyte.gz
- Code and Data/MNIST_data/train-images-idx3-ubyte.gz
- Code and Data/MNIST_data/train-labels-idx1-ubyte.gz
