# Supplementary material for: Multi-angle perception and convolutional neural network for service quality evaluation of cross-border e-commerce logistics enterprise
Source: PeerJ Comput Sci. 2024 Feb 29;10:e1911. doi: 10.7717/peerj-cs.1911 (PMC10909154; doi:10.7717/peerj-cs.1911)
Supplement: Supplemental Information 1 [file peerj-cs-10-1911-s001.zip › Code and Data/MNIST_data/data_wuliu.csv]

Order number	Order bank	Sales time	Delivery time	Delivery status of SKU	SKU	User feedback	Aear	Number	Price
P096311	10	2016/7/30	2016/9/30	Late	SKU3	Qualified quality	HUA BEI	2	1052,75Yuan
P096826	10	2016/8/30	2016/10/30	on time	SKU3	Qualified quality	HUA BEI	10	11,50��Yuan
	20	2016/8/30	2016/10/30	on time	SKU3	Qualified quality	HUA BEI	10	11,50��Yuan
P097435	10	2016/7/30	2016/9/30	on time	SKU1	repair	HUA NAN	2	6858,77Yuan
P097446	60	2016/11/26	2017/1/26	Late	SKU3	Qualified quality	HUA BEI	15	129,58Yuan
P097446	80	2016/11/26	2017/1/26	Late	SKU3	Reject	HUA BEI	15	32,39Yuan
P098065	10	2016/7/15	2016/10/15	on time	SKU2	repair	HUA Dong	1	22192,97Yuan
P098065	20	2016/8/10	2016/11/10	on time	SKU1	Qualified quality	HUA NAN	1	25723,04Yuan
P098823	10	2016/9/30	2016/11/30	on time	SKU1	Reject	HUA NAN	2	6934,75Yuan
P099725	10	2016/8/3	2016/11/3	Late	SKU3	Qualified quality	HUA BEI	1	1319,63Yuan
P101535	10	2016/7/15	2016/10/15	on time	SKU3	repair	HUA BEI		700,53Yuan
	20	2016/8/22	2016/11/22	on time	SKU3	repair	HUA BEI	4	700,53Yuan
P098065	10	2016/7/15	2016/10/15	on time	SKU2	repair	HUA Dong	1	22192,97Yuan
P098065	20	2016/8/10	2016/11/10	on time	SKU1	Qualified quality	HUA NAN	1	25723,04Yuan
P098823	10	2016/9/30	2016/11/30	on time	SKU1	Reject	HUA NAN	2	6934,75Yuan
P099725	10	2016/8/3	2016/11/3	Late	SKU3	Qualified quality	HUA BEI	1	1319,63Yuan
P101535	10	2016/7/15	2016/10/15	on time	SKU3	repair	HUA BEI		700,53Yuan
P109038	10	2016/12/30	2017/2/28	Late	SKU2	repair	Malaysia	1	2910,61Yuan
P109038	20	2016/12/30	2017/2/28	Late	SKU2	Qualified quality	Malaysia	1	2910,61Yuan
P109736	10	2016/12/30	2017/2/28	on time	SKU1	Reject	HUA NAN	1	30718,00Yuan
P110672	30	2016/7/15	2016/10/15	on time	SKU1	Reject	HUA NAN	280	19755,19Yuan
P110672	40	2016/9/15	2016/12/15	on time	SKU1	Qualified quality	HUA NAN	280	19755,19Yuan
P111812	10	2016/8/25	2016/10/25	on time	SKU1	Qualified quality	HUA NAN	1	17538,97Yuan
P111812	20	2016/8/25	2016/10/25	on time	SKU1	Reject	HUA NAN	1	17538,97Yuan
P112481	10	2016/9/12	2016/12/12	Late	SKU2	Reject	Malaysia	1	1140,53Yuan
P112700	10	2016/7/30	2016/9/30	on time	SKU2	Reject	Malaysia	2	44,19Yuan
P113276	10	2016/8/22	2016/11/22	Late	SKU2	Reject	Malaysia	1	38,97Yuan
P114322	10	2016/12/15	2017/3/15	Late	SKU2	Reject	Malaysia	1	200,61Yuan
P114322	10	2016/11/22	2017/2/22	Late	SKU2	Reject	Malaysia	1	200,61Yuan
P116102	10	2016/8/30	2016/10/30	on time	SKU6	Qualified quality	Malaysia	1	92,00Yuan
P117997	10	2016/8/25	2016/10/25	Late	SKU2	Reject	Malaysia	1500	4419,19Yuan
P121154	10	2016/7/30	2016/9/30	on time	SKU3	Qualified quality	HUA BEI	1	32,70��Yuan
P122051	10	2016/7/15	2016/10/15	on time	SKU6	Qualified quality	Malaysia		42,76Yuan
P122441	10	2016/8/31	2016/10/31	on time	SKU5	Reject	Thailand	1	348,74Yuan
P122603	10	2016/8/31	2016/10/31	on time	SKU6	Qualified quality	Malaysia	1	36,71Yuan
P122660	10	2016/8/31	2016/10/31	Late	SKU2	repair	Malaysia	1	152,59Yuan
P122837	10	2016/8/31	2016/10/31	on time	SKU4	repair	XIBEI	1	399,94Yuan
P123073	10	2016/8/31	2016/10/31	on time	SKU6	Qualified quality	Malaysia	4	7,69Yuan
P123092	10	2016/10/1	2016/11/30	on time	SKU5	Qualified quality	Thailand	7	104,90Yuan
P123140	10	2016/8/31	2016/10/31	on time	SKU5	Qualified quality	Thailand	1	158,30Yuan
P123314	10	2016/10/1	2016/11/30	on time	SKU6	Qualified quality	Malaysia	1	7,50Yuan
P123487	10	2016/8/15	2016/11/15	on time	SKU6	Qualified quality	Malaysia	1	200,25Yuan
P123511	10	2016/12/10	2017/3/10	Late	SKU2	Reject	HUA Dong	1	6984,25Yuan
P114322	10	2016/11/22	2017/2/22	Late	SKU2	Reject	Malaysia	1	200,61Yuan
P116102	10	2016/8/30	2016/10/30	on time	SKU6	Qualified quality	Malaysia	1	92,00Yuan
P117997	10	2016/8/25	2016/10/25	Late	SKU2	Reject	Malaysia	1500	4419,19Yuan
P121154	10	2016/7/30	2016/9/30	on time	SKU3	Qualified quality	HUA BEI	1	32,70Yuan
P122051	10	2016/7/15	2016/10/15	on time	SKU6	Qualified quality	Malaysia		42,76Yuan
P122441	10	2016/8/31	2016/10/31		SKU5	Reject	Thailand	1	348,74Yuan
P122603	10	2016/8/31	2016/10/31	on time	SKU6	Qualified quality	Malaysia	1	36,71Yuan
P122660	10	2016/8/31	2016/10/31	Late	SKU2	repair	Malaysia	1	152,59Yuan
P122837	10	2016/8/31	2016/10/31	on time	SKU4	repair	XIBEI	1	399,94Yuan
P123073	10	2016/8/31	2016/10/31	on time	SKU6	Qualified quality	Malaysia	4	7,69Yuan
P123092	10	2016/10/1	2016/11/30	on time	SKU5	Qualified quality	Thailand	7	104,90Yuan
P123140	10	2016/8/31	2016/10/31	on time	SKU5	Qualified quality	Thailand	1	158,30Yuan
P123314	10	2016/10/1	2016/11/30	on time	SKU6	Qualified quality	Malaysia	1	7,50Yuan
P123487	10	2016/8/15	2016/11/15	on time	SKU6	Qualified quality	Malaysia	1	200,25Yuan
P123511	10	2016/12/10	2017/3/10	Late	SKU2	Reject	HUA Dong	1	6984,25Yuan
P123511	10	2016/10/8	2017/1/8	Late	SKU2	Reject	HUA Dong	1	6984,25Yuan
P123639	10	2016/8/15	2016/11/15		SKU6	Qualified quality	Malaysia	2	15,51Yuan
P123703	10	2016/8/15	2016/11/15	on time	SKU6	Qualified quality	Malaysia	5	7,09Yuan
P124553	10	2016/8/24	2016/11/24	on time	SKU6	Qualified quality	Malaysia	1	15,46Yuan
P124855	10	2016/12/1	2017/1/31	on time	SKU6	Qualified quality	Malaysia	1	22,59Yuan
P124940	10	2016/9/15	2016/12/15	on time	SKU5	Qualified quality	Thailand	1	205,42Yuan
P125296	10	2016/9/15	2016/12/15	on time	SKU6	Qualified quality	Malaysia	2	31,24Yuan
P125385	10	2016/10/15	2017/1/15	on time	SKU6	Qualified quality	Malaysia	1	44,91Yuan
P125534	10	2016/10/15	2017/1/15	on time	SKU5	repair	Thailand	1	127,29Yuan
P125535	10	2016/9/15	2016/12/15	on time	SKU5	repair	Thailand	1	109,75Yuan
P126485	10	2016/10/30	2016/12/30	on time	SKU5	Reject	Thailand	1	303,29Yuan
P126486	10	2016/10/30	2016/12/30	on time	SKU5	Qualified quality	Thailand	1	142,36Yuan
P126487	10	2016/10/30	2016/12/30	on time	SKU6	Qualified quality	Malaysia	1	8,45Yuan
P126788	10	2016/12/30	2017/2/28	Late	SKU1	Reject	HUA NAN	1	4485,39Yuan
P127037	10	2016/10/30	2016/12/30	on time	SKU4	Qualified quality	XIBEI	1	440,01Yuan
P127069	10	2016/10/30	2016/12/30	Late	SKU2	Reject	HUA Dong	1	102,66Yuan
P127202	10	2016/10/15	2017/1/15	on time	SKU5	Qualified quality	Thailand	1	283,02Yuan
P128120	10	2016/12/1	2017/1/31	on time	SKU6	repair	Malaysia	1	24,98Yuan
P128238	20	2016/7/30	2016/9/30	Late	SKU2	Reject	HUA Dong	1	458,29Yuan
P128387	10	2016/11/30	2017/1/30	on time	SKU5	Qualified quality	Thailand	1	365,39Yuan
P128643	10	2016/12/1	2017/1/31	on time	SKU6	repair	Malaysia	1	90,84Yuan
P129172	10	2016/8/29	2016/10/29	Late	SKU2	repair	HUA Dong	2	13733,72Yuan
P129639	10	2016/11/15	2017/2/15	on time	SKU6	Qualified quality	Malaysia	1	18,65Yuan
P129929	10	2016/12/30	2017/2/28	on time	SKU6	repair	Malaysia	1	26,25Yuan
P129930	10	2016/12/30	2017/2/28	on time	SKU6	Qualified quality	Malaysia	1	24,43Yuan
P130559	10	2016/12/30	2017/2/28	on time	SKU6	Qualified quality	Malaysia	1	13,09Yuan
P132063	10	2016/7/30	2016/9/30	on time	SKU3	Reject	HUA BEI	2	153,62Yuan
P132063	20	2016/7/30	2016/9/30	on time	SKU3	Reject	HUA BEI	2	155,07Yuan
P132964	10	2016/11/16	2017/2/16	Late	SKU2	Reject	HUA Dong	1	3599,76Yuan
P135728	10	2016/8/30	2016/10/30	on time	SKU3	Qualified quality	HUA BEI	4	62,96Yuan
P135728	20	2016/8/30	2016/10/30	on time	SKU6	Qualified quality	Malaysia	4	34,89Yuan
P135735	10	2016/11/30	2017/1/30	on time	SKU3	Qualified quality	HUA BEI	4	62,96Yuan
P135735	20	2016/11/30	2017/1/30	on time	SKU6	Qualified quality	Malaysia	4	34,89Yuan
P135737	10	2016/8/30	2016/10/30	on time	SKU3	Qualified quality	HUA BEI	4	62,96Yuan
P135737	20	2016/8/30	2016/10/30	on time	SKU6	repair	Malaysia	4	34,89Yuan
P135951	10	2016/9/25	2016/11/25	on time	SKU1	Qualified quality	XIBEI	1	90000,46Yuan
P135951	20	2016/9/25	2016/11/25	on time	SKU1	Qualified quality	HUA NAN	1	92595,22Yuan
P137613	10	2016/8/31	2016/10/31	on time	SKU3	Qualified quality	HUA BEI	1	75,32Yuan
P137613	20	2016/8/31	2016/10/31	on time	SKU3	Qualified quality	HUA BEI	1	47,58Yuan
P138559	10	2016/8/30	2016/10/30	on time	SKU1	Qualified quality	HUA BEI	1	13712,80Yuan
P144800	10	2016/8/16	2016/11/16	Late	SKU3	Reject	HUA BEI	1	1367,02Yuan
P144841	10	2016/8/24	2016/11/24	on time	SKU5	Qualified quality	Thailand	1	329,98Yuan
P146012	10	2016/10/17	2017/1/17	Late	SKU2	Reject	HUA Dong	1	19283,90Yuan
P146166	10	2016/7/30	2016/9/30	Late	SKU2	Reject	HUA Dong	1	557,17Yuan
P150740	10	2016/7/30	2016/9/30	on time	SKU4	Qualified quality	XIBEI	2	351,52Yuan
P150740	20	2016/7/30	2016/9/30	Late	SKU4	Qualified quality	XIBEI	2	371,15Yuan
P152820	10	2016/7/30	2016/9/30	on time	SKU3	Qualified quality	HUA BEI	40	34,07Yuan
P152820	20	2016/7/30	2016/9/30	on time	SKU3	repair	HUA BEI	40	34,07Yuan
P153464	10	2016/11/30	2017/1/30	on time	SKU6	Qualified quality	Malaysia	1	683,68Yuan
P153464	20	2016/11/30	2017/1/30	on time	SKU6	Qualified quality	Malaysia	1	683,68Yuan
P155360	10	2016/11/7	2017/2/7	Late	SKU2	Reject	HUA Dong	1	2978,48Yuan
P155360	20	2016/10/1	2016/11/30	Late	SKU2	Reject	HUA Dong	1	0,00Yuan
P155427	10	2016/8/12	2016/11/12	Late	SKU2	Reject	HUA Dong	1	154,06Yuan
P155700	10	2016/7/30	2016/9/30	on time	SKU6	repair	Malaysia	2	200,79Yuan
P158480	10	2016/7/20	2016/10/20	on time	SKU3	Qualified quality	HUA BEI	80	151,98Yuan
P158480	20	2016/7/20	2016/10/20	on time	SKU3	Qualified quality	HUA BEI	96	77,10Yuan
P159946	10	2016/8/15	2016/11/15	Late	SKU2	repair	HUA Dong	21	2219,87Yuan
P159952	10	2016/9/30	2016/11/30	Late	SKU2	Reject	HUA Dong	21	357,52Yuan
P161989	10	2016/8/15	2016/11/15	Late	SKU3	Qualified quality	HUA BEI	6	3034,66Yuan
P162144	10	2016/9/12	2016/12/12	Late	SKU2	Reject	HUA Dong	1500	4135,11Yuan
P163341	10	2016/8/30	2016/10/30	Late	SKU2	Qualified quality	HUA Dong	1	2,22Yuan
P163341	20	2016/8/30	2016/10/30	on time	SKU6	repair	Malaysia	1	1,38Yuan
P163365	10	2016/7/20	2016/10/20	on time	SKU3	Reject	HUA BEI	2	21,00Yuan
P164647	10	2016/7/15	2016/10/15	on time	SKU3	repair	HUA BEI	1	3488,41Yuan
P165493	10	2016/7/30	2016/9/30	on time	SKU3	repair	HUA BEI	2	7,15Yuan
P165641	10	2016/8/25	2016/10/25	on time	SKU6	Qualified quality	Malaysia	24	14,85Yuan
P165641	20	2016/8/25	2016/10/25	on time	SKU6	repair	Malaysia	24	14,85Yuan
P165673	10	2016/7/30	2016/9/30	on time	SKU2	repair	HUA Dong	1	268,59Yuan
P165673	20	2016/7/30	2016/9/30	on time	SKU2	Qualified quality	HUA Dong	1	109,76Yuan
P165692	10	2016/7/15	2016/10/15	on time	SKU6	Qualified quality	Malaysia	6	548,58Yuan
P165692	20	2016/7/15	2016/10/15	on time	SKU6	Qualified quality	Malaysia	6	548,58Yuan
P166323	10	2016/7/29	2016/9/29	on time	SKU3	repair	HUA BEI	4	790,73Yuan
P167201	10	2016/7/30	2016/9/30	on time	SKU6	repair	Malaysia	1	11,84Yuan
P167388	10	2016/7/30	2016/9/30	Late	SKU4	Qualified quality	XIBEI	2	763,17Yuan
P167411	10	2016/7/20	2016/10/20	on time	SKU2	Qualified quality	HUA Dong	1	423,36Yuan
P167411	20	2016/7/20	2016/10/20	on time	SKU2	repair	HUA Dong	1	423,36Yuan
P167417	10	2016/7/20	2016/10/20	on time	SKU2	Qualified quality	HUA Dong	1	423,36Yuan
P167417	20	2016/7/20	2016/10/20	on time	SKU2	Qualified quality	HUA Dong	1	423,36Yuan
P167981	10	2016/8/10	2016/11/10	Late	SKU2	Qualified quality	HUA Dong	1	545,98Yuan
P171760	10	2016/8/29	2016/10/29	on time	SKU3	Qualified quality	HUA BEI	2	924,65Yuan
P171890	10	2016/8/22	2016/11/22	on time	SKU3	Reject	HUA BEI	1	2628,66Yuan
P173979	10	2016/7/20	2016/10/20	on time	SKU3	Reject	HUA BEI	2	94,67Yuan
P174082	10	2016/7/30	2016/9/30	on time	SKU6	repair	Malaysia	2	23,67Yuan
P174127	10	2016/7/30	2016/9/30	on time	SKU3	Qualified quality	HUA BEI	1	747,37Yuan
P175427	10	2016/12/30	2017/2/28	on time	SKU2	Reject	HUA Dong	288	210,62Yuan
P175427	20	2016/12/30	2017/2/28	on time	SKU2	Reject	HUA Dong	288	210,62Yuan
P175433	10	2016/7/30	2016/9/30	on time	SKU3	Qualified quality	HUA BEI	1	1741,40Yuan
P175447	10	2016/9/15	2016/12/15	on time	SKU2	Qualified quality	HUA Dong	1	460,09Yuan
P175451	10	2016/8/15	2016/11/15	Late	SKU4	repair	XIBEI	1	737,45Yuan
P175498	10	2016/8/15	2016/11/15	on time	SKU5	repair	Thailand	1	191,87Yuan
P175591	10	2016/10/1	2016/11/30	on time	SKU2	Reject	HUA Dong	2	26,29Yuan
P176334	10	2016/7/15	2016/10/15	on time	SKU6	repair	Malaysia	84	543,49Yuan
P176334	20	2016/7/15	2016/10/15	on time	SKU6	Qualified quality	Malaysia	84	543,49Yuan
P177109	10	2016/7/30	2016/9/30	on time	SKU5	Qualified quality	Thailand	1	114,96Yuan
P177282	10	2016/7/20	2016/10/20	on time	SKU3	Qualified quality	HUA BEI	1	236,16Yuan
P178157	10	2016/7/30	2016/9/30	on time	SKU2	Reject	HUA Dong	1	749,84Yuan
P178157	20	2016/7/30	2016/9/30	on time	SKU2	repair	HUA Dong	1	749,84Yuan
P178212	10	2016/7/30	2016/9/30	on time	SKU5	Qualified quality	Thailand	1	85,60Yuan
P178212	20	2016/7/30	2016/9/30	on time	SKU5	Qualified quality	Thailand	1	85,60Yuan
P178341	10	2016/8/31	2016/10/31	on time	SKU3	Qualified quality	HUA BEI	1	3285,04Yuan
P178343	10	2016/8/12	2016/11/12	on time	SKU1	Qualified quality	HUA BEI	1	10446,44Yuan
P178381	10	2016/7/15	2016/10/15	on time	SKU6	repair	Malaysia	1	42,64Yuan
P178437	10	2016/7/12	2016/10/12	Late	SKU2	repair	HUA Dong	1	6832,89Yuan
P180516	10	2016/7/20	2016/10/20	on time	SKU2	Reject	HUA Dong	2	1,38Yuan
P181098	10	2016/7/30	2016/9/30	on time	SKU2	Reject	HUA Dong	2	2,77Yuan
P181098	20	2016/7/30	2016/9/30	on time	SKU2	Reject	HUA Dong	2	2,77Yuan
P181184	10	2016/8/30	2016/10/30	on time	SKU6	Qualified quality	Malaysia	28	9,17Yuan
P181184	20	2016/8/30	2016/10/30	on time	SKU6	Qualified quality	Malaysia	28	9,17Yuan
P181233	10	2016/7/30	2016/9/30	on time	SKU2	Reject	HUA Dong	1	287,49Yuan
P181846	10	2016/10/1	2016/11/30	on time	SKU1	repair	HUA BEI	1	6769,22Yuan
P181907	10	2016/7/30	2016/9/30	on time	SKU6	repair	Malaysia	1	36,67Yuan
P181953	10	2016/7/30	2016/9/30	on time	SKU5	Reject	Thailand	60	124,11Yuan
P181988	10	2016/7/30	2016/9/30	on time	SKU3	Qualified quality	HUA BEI	12	59,72Yuan
P181988	20	2016/7/30	2016/9/30	on time	SKU3	Qualified quality	HUA BEI	2	5,24Yuan
P182017	10	2016/7/15	2016/10/15	on time	SKU4	repair	XIBEI	1	759,55Yuan
P182776	10	2016/7/30	2016/9/30	on time	SKU3	Qualified quality	HUA BEI	1	65,39Yuan
P182781	10	2016/7/30	2016/9/30	on time	SKU5	Qualified quality	Thailand	8	77,12Yuan
P182781	20	2016/7/30	2016/9/30	on time	SKU5	repair	Thailand	1	23,54Yuan
P182817	10	2016/7/30	2016/9/30	on time	SKU4	repair	XIBEI	4	501,85Yuan
P182850	10	2016/10/1	2016/11/30	on time	SKU2	Reject	HUA Dong	6	114,80Yuan
P182916	10	2016/7/30	2016/9/30	on time	SKU5	Qualified quality	Thailand	1	392,14Yuan
P183648	10	2016/11/30	2017/1/30	on time	SKU2	Reject	HUA Dong	2	1,57Yuan
P183648	20	2016/11/30	2017/1/30	on time	SKU2	repair	HUA Dong	2	104,42Yuan
P183742	20	2016/7/15	2016/10/15	on time	SKU2	repair	HUA Dong	1	3818,00Yuan
P183790	10	2016/7/30	2016/9/30	on time	SKU5	Qualified quality	Thailand	1	46,82Yuan
P183790	20	2016/7/30	2016/9/30	on time	SKU5	Qualified quality	Thailand	3	63,41Yuan
P183956	10	2016/8/15	2016/11/15	on time	SKU6	Qualified quality	Malaysia	1	1141,36Yuan
P184524	10	2016/7/15	2016/10/15	on time	SKU2	repair	HUA Dong	1	87,03Yuan
P184529	10	2016/8/15	2016/11/15	on time	SKU5	Reject	Thailand	108	140,21Yuan
P184529	20	2016/8/15	2016/11/15	on time	SKU5	repair	Thailand	108	140,21Yuan
P184532	10	2016/8/15	2016/11/15	on time	SKU2	repair	HUA Dong	24	311,57Yuan
P184532	20	2016/8/15	2016/11/15	on time	SKU2	Reject	HUA Dong	24	311,57Yuan
P184547	10	2016/7/5	2016/10/5	on time	SKU3	repair	HUA BEI	1260	342,93Yuan
P184577	10	2016/7/30	2016/9/30	on time	SKU6	repair	Malaysia	6	397,15Yuan
P184577	20	2016/7/30	2016/9/30	on time	SKU6	Qualified quality	Malaysia	6	935,67Yuan
P185334	10	2016/7/30	2016/9/30	on time	SKU6	Qualified quality	Malaysia	1	30,17Yuan
P185338	10	2016/7/30	2016/9/30	on time	SKU6	Qualified quality	Malaysia	10	63,14Yuan
P185347	10	2016/7/30	2016/9/30	on time	SKU5	Qualified quality	Thailand	10	96,54Yuan
P185372	10	2016/7/30	2016/9/30	on time	SKU5	Qualified quality	Thailand	5	339,82Yuan
P186240	10	2016/12/30	2017/2/28	on time	SKU2	Reject	HUA Dong	2	1438,86Yuan
P186240	20	2016/12/30	2017/2/28	on time	SKU2	Reject	HUA Dong	2	1791,67Yuan
P186293	10	2016/7/30	2016/9/30	on time	SKU6	Qualified quality	Malaysia	1	29,98Yuan
P186308	10	2016/9/9	2016/12/9	on time	SKU3	Qualified quality	HUA BEI	400	282,88Yuan
P186432	10	2016/9/6	2016/12/6	Late	SKU2	Reject	HUA Dong	1	23715,31Yuan
P186463	10	2016/7/27	2016/9/27	on time	SKU3	repair	HUA BEI	100	94,02Yuan
P186522	10	2016/8/30	2016/10/30	on time	SKU2	repair	HUA Dong	268	20,44Yuan
P186522	20	2016/8/30	2016/10/30	on time	SKU2	Reject	HUA Dong	268	20,44Yuan
P187216	10	2016/7/15	2016/10/15	on time	SKU2	Reject	HUA Dong	80	142,65Yuan
P187230	10	2016/10/30	2016/12/30	on time	SKU2	Qualified quality	HUA Dong	2	1374,73Yuan
P187241	10	2016/7/30	2016/9/30	on time	SKU1	Qualified quality	HUA BEI	1	3528,65Yuan
P187332	10	2016/10/1	2016/11/30	on time	SKU5	Reject	Thailand	1	396,24Yuan
P187346	10	2016/7/9	2016/10/9	on time	SKU2	repair	HUA Dong	2	2,75Yuan
P187379	10	2016/7/25	2016/9/25	on time	SKU3	Qualified quality	HUA BEI	12	9,14Yuan
P187396	10	2016/12/30	2017/2/28	on time	SKU3	Qualified quality	HUA BEI	4	27,43Yuan
P187396	20	2016/12/30	2017/2/28	on time	SKU3	repair	HUA BEI	2	128,93Yuan
P188071	10	2016/7/30	2016/9/30	on time	SKU3	Reject	HUA BEI	5	45,62Yuan
P188074	10	2016/7/10	2016/10/10	on time	SKU2	Qualified quality	HUA Dong	2	320,23Yuan
P188074	20	2016/7/10	2016/10/10	on time	SKU2	Qualified quality	HUA Dong	2	320,23Yuan
P188157	10	2016/7/30	2016/9/30	on time	SKU6	Qualified quality	Malaysia	1	84,72Yuan
P188200	10	2016/7/30	2016/9/30	on time	SKU3	repair	HUA BEI	1	2517,52Yuan
P188745	10	2016/7/15	2016/10/15	on time	SKU2	Qualified quality	HUA Dong	16	3059,70Yuan
P188753	10	2016/7/30	2016/9/30	on time	SKU6	Qualified quality	Malaysia	1	31,95Yuan
P188755	10	2016/8/15	2016/11/15	on time	SKU2	Qualified quality	HUA Dong	1	717,77Yuan
P188799	10	2016/9/30	2016/11/30	on time	SKU3	Qualified quality	HUA BEI	168	110,09Yuan
P188799	20	2016/9/30	2016/11/30	on time	SKU3	Qualified quality	HUA BEI	18	16,46Yuan
P189459	10	2016/9/9	2016/12/9	on time	SKU3	Qualified quality	HUA BEI	8	9,12Yuan
P189459	20	2016/9/9	2016/12/9	on time	SKU3	Qualified quality	HUA BEI	8	9,12Yuan
P189594	10	2016/7/25	2016/9/25	on time	SKU2	Reject	HUA Dong	1	363,62Yuan
P189689	10	2016/7/30	2016/9/30	on time	SKU2	repair	HUA Dong	1	97,47Yuan
P190212	10	2016/7/11	2016/10/11	on time	SKU5	repair	Thailand	2	108,56Yuan
P190354	10	2016/8/31	2016/10/31	on time	SKU6	Qualified quality	Malaysia	50	5,46Yuan
P190354	20	2016/8/31	2016/10/31	on time	SKU6	Qualified quality	Malaysia	50	38,85Yuan
P190421	10	2016/7/30	2016/9/30	on time	SKU6	Qualified quality	Malaysia	10	29,24Yuan
P191037	20	2016/8/30	2016/10/30	on time	SKU5	Qualified quality	Thailand	1	150,70Yuan
P191042	10	2016/8/29	2016/10/29	on time	SKU2	Qualified quality	HUA Dong	1	554,59Yuan
P191043	10	2016/8/29	2016/10/29	on time	SKU2	repair	HUA Dong	1	554,59Yuan
P191053	10	2016/7/30	2016/9/30	on time	SKU6	Qualified quality	Malaysia	30	45,61Yuan
P191078	10	2016/7/30	2016/9/30	on time	SKU6	Qualified quality	Malaysia	1	45,61Yuan
P191107	10	2016/7/15	2016/10/15	on time	SKU6	Qualified quality	Malaysia	1	58,68Yuan
P191298	10	2016/7/30	2016/9/30	on time	SKU3	Qualified quality	HUA BEI	1	121,62Yuan
P191298	20	2016/7/30	2016/9/30	on time	SKU3	Qualified quality	HUA BEI	1	144,43Yuan
P191330	10	2016/8/15	2016/11/15	on time	SKU3	Qualified quality	HUA BEI	1	255,41Yuan
P192017	10	2016/7/30	2016/9/30	on time	SKU6	Qualified quality	Malaysia	1	69,61Yuan
P192142	10	2016/7/16	2016/10/16	on time	SKU6	Qualified quality	Malaysia	2	1428,40Yuan
P192142	20	2016/7/16	2016/10/16	on time	SKU6	Qualified quality	Malaysia	1	753,16Yuan
P192191	10	2016/7/30	2016/9/30	on time	SKU5	Qualified quality	Thailand	50	76,22Yuan
P192191	20	2016/7/30	2016/9/30	on time	SKU5	Qualified quality	Thailand	5	78,89Yuan
P192214	10	2016/7/30	2016/9/30	on time	SKU5	repair	Thailand	20	109,08Yuan
P192464	10	2016/7/30	2016/9/30	on time	SKU2	Qualified quality	HUA Dong	1	2508,67Yuan
P192809	10	2016/7/30	2016/9/30	on time	SKU6	Qualified quality	Malaysia	20	66,96Yuan
P192809	20	2016/7/30	2016/9/30	on time	SKU6	Qualified quality	Malaysia	2	6,70Yuan
P192854	10	2016/7/30	2016/9/30	on time	SKU3	Reject	HUA BEI	2	73,62Yuan
P192857	10	2016/7/15	2016/10/15	on time	SKU6	Qualified quality	Malaysia	5	17,90Yuan
P192857	20	2016/7/15	2016/10/15	on time	SKU6	Qualified quality	Malaysia	5	31,32Yuan
P192879	10	2016/8/25	2016/10/25	Late	SKU4	repair	XIBEI	1	485,46Yuan
P192954	30	2016/7/30	2016/9/30	on time	SKU2	Qualified quality	HUA Dong	4	222,15Yuan
P193041	10	2016/9/10	2016/12/10	on time	SKU2	Qualified quality	HUA Dong	268	191,31Yuan
P193041	20	2016/9/10	2016/12/10	on time	SKU2	Qualified quality	HUA Dong	268	191,31Yuan
P193600	10	2016/7/20	2016/10/20	Late	SKU2	Reject	HUA Dong	1	70,73Yuan
P193601	10	2016/8/25	2016/10/25	on time	SKU2	Qualified quality	HUA Dong	1	1635,62Yuan
P193601	20	2016/8/25	2016/10/25	on time	SKU2	Qualified quality	HUA Dong	5	73,03Yuan
P193603	10	2016/8/20	2016/11/20	on time	SKU2	Qualified quality	HUA Dong	4	78,72Yuan
P193603	20	2016/8/20	2016/11/20	on time	SKU2	Qualified quality	HUA Dong	4	78,72Yuan
P193605	10	2016/8/15	2016/11/15	on time	SKU2	Qualified quality	HUA Dong	4	78,72Yuan
P193605	20	2016/8/15	2016/11/15	on time	SKU2	Qualified quality	HUA Dong	4	78,72Yuan
P193621	10	2016/7/30	2016/9/30	on time	SKU5	Qualified quality	Thailand	500	378,75Yuan
P193623	10	2016/7/30	2016/9/30	on time	SKU6	Qualified quality	Malaysia	7	56,88Yuan
P193626	10	2016/7/30	2016/9/30	Late	SKU4	repair	XIBEI	350	473,80Yuan
P193626	20	2016/7/30	2016/9/30	Late	SKU4	repair	XIBEI	40	7,29Yuan
P193655	10	2016/7/30	2016/9/30	on time	SKU6	Qualified quality	Malaysia	294	732,98Yuan
P193655	20	2016/7/30	2016/9/30	on time	SKU6	Qualified quality	Malaysia	276	514,51Yuan
P193657	10	2016/7/30	2016/9/30	on time	SKU2	Reject	HUA Dong	5	20,83Yuan
P193657	20	2016/7/30	2016/9/30	on time	SKU2	Reject	HUA Dong	30	50,76Yuan
P193678	10	2016/8/20	2016/11/20	on time	SKU2	Qualified quality	HUA Dong	4	19,80Yuan
P193678	20	2016/8/20	2016/11/20	on time	SKU2	Qualified quality	HUA Dong	4	19,80Yuan
P193716	10	2016/10/30	2016/12/30	on time	SKU2	Qualified quality	HUA Dong	1	693,39Yuan
P193749	10	2016/7/30	2016/9/30	on time	SKU5	Qualified quality	Thailand	1	141,63Yuan
P193787	10	2016/7/30	2016/9/30	on time	SKU6	Qualified quality	Malaysia	1	35,03Yuan
P193787	20	2016/7/30	2016/9/30	on time	SKU6	Qualified quality	Malaysia	1	35,03Yuan
P193848	10	2016/8/6	2016/11/6	on time	SKU1	repair	HUA BEI	704	2846,73Yuan
P193848	20	2016/8/6	2016/11/6	on time	SKU1	repair	HUA BEI	704	2654,18Yuan
P193866	10	2016/11/15	2017/2/15	on time	SKU6	Qualified quality	Malaysia	200	697,82Yuan
P193866	20	2016/11/15	2017/2/15	on time	SKU6	Qualified quality	Malaysia	110	326,14Yuan
P193877	10	2016/9/15	2016/12/15	on time	SKU1	repair	HUA BEI	704	2846,73Yuan
P193877	20	2016/9/15	2016/12/15	on time	SKU1	repair	HUA BEI	704	2654,18Yuan
P194443	30	2016/10/10	2017/1/10	on time	SKU1	repair	HUA BEI	1	13014,26Yuan
P194443	70	2016/10/10	2017/1/10	on time	SKU1	repair	HUA BEI	1	10546,64Yuan
P194452	10	2016/7/29	2016/9/29	on time	SKU6	Qualified quality	Malaysia	2	61,90Yuan
P194453	10	2016/7/15	2016/10/15	on time	SKU6	Qualified quality	Malaysia	5	90,48Yuan
P194577	10	2016/9/15	2016/12/15	on time	SKU2	Qualified quality	HUA Dong	2	121,73Yuan
P194579	10	2016/8/15	2016/11/15	on time	SKU2	Qualified quality	HUA Dong	2	121,73Yuan
P194590	10	2016/7/30	2016/9/30	on time	SKU6	Qualified quality	Malaysia	500	46,33Yuan
P194657	10	2016/7/29	2016/9/29	on time	SKU6	Qualified quality	Malaysia	2	1,82Yuan
P194689	10	2016/7/30	2016/9/30	on time	SKU2	Qualified quality	HUA Dong	1	289,10Yuan
P194756	20	2016/8/15	2016/11/15	on time	SKU2	repair	HUA Dong	15	97,54Yuan
P194756	30	2016/8/15	2016/11/15	on time	SKU2	repair	HUA Dong	2	4,38Yuan
P194764	10	2016/7/15	2016/10/15	on time	SKU3	Qualified quality	HUA BEI	1	408,53Yuan
P195344	10	2016/7/15	2016/10/15	Late	SKU4	repair	XIBEI	12	658,68Yuan
P195347	10	2016/7/1	2016/10/1	on time	SKU2	Qualified quality	HUA Dong	2	5,18Yuan
P195347	20	2016/7/1	2016/10/1	on time	SKU2	Qualified quality	HUA Dong	2	5,63Yuan
P195354	10	2016/7/15	2016/10/15	on time	SKU6	Qualified quality	Malaysia	2	24,73Yuan
P195356	10	2016/7/30	2016/9/30	on time	SKU5	repair	Thailand	4	51,70Yuan
P195356	20	2016/7/30	2016/9/30	on time	SKU5	repair	Thailand	4	51,70Yuan
P195359	10	2016/12/15	2017/3/15	on time	SKU1	repair	HUA BEI	1	16758,17Yuan
P195359	10	2016/11/22	2017/2/22	Late	SKU1	repair	HUA BEI	1	16758,17Yuan
P195471	10	2016/7/30	2016/9/30	on time	SKU3	Qualified quality	HUA BEI	1	7,80Yuan
P195517	10	2016/7/30	2016/9/30	on time	SKU2	Reject	HUA Dong	12	54,81Yuan
P195517	20	2016/7/30	2016/9/30	on time	SKU2	Reject	HUA Dong	1	15,99Yuan
P195537	10	2016/8/10	2016/11/10	on time	SKU6	Qualified quality	Malaysia	1	1009,93Yuan
P197569	10	2016/7/15	2016/10/15	on time	SKU3	Qualified quality	HUA BEI	1	38,73Yuan
P197573	10	2016/9/9	2016/12/9	on time	SKU2	repair	HUA Dong	200	36,89Yuan
P197573	20	2016/9/9	2016/12/9	on time	SKU2	repair	HUA Dong	200	73,05Yuan
P197578	10	2016/7/30	2016/9/30	on time	SKU6	Qualified quality	Malaysia	2	10,55Yuan
P197578	20	2016/7/30	2016/9/30	on time	SKU6	Qualified quality	Malaysia	1	8,47Yuan
P197591	40	2016/7/7	2016/10/7	on time	SKU2	Qualified quality	HUA Dong	1	9,90Yuan
P197591	50	2016/7/7	2016/10/7	on time	SKU2	Qualified quality	HUA Dong	10	44,30Yuan
P197594	10	2016/7/30	2016/9/30	on time	SKU2	Qualified quality	HUA Dong	60	45,34Yuan
P197642	10	2016/11/10	2017/2/10	on time	SKU2	Qualified quality	HUA Dong	2	570,76Yuan
P197642	20	2016/10/9	2017/1/9	on time	SKU2	Qualified quality	HUA Dong	2	570,76Yuan
P197650	10	2016/8/30	2016/10/30	on time	SKU2	Qualified quality	HUA Dong	268	20,35Yuan
P197650	20	2016/8/30	2016/10/30	on time	SKU2	Qualified quality	HUA Dong	268	20,35Yuan
P197654	10	2016/7/30	2016/9/30	on time	SKU3	Reject	HUA BEI	1	73,52Yuan
P197656	10	2016/7/30	2016/9/30	on time	SKU3	Qualified quality	HUA BEI	1	235,17Yuan
P197683	10	2016/7/30	2016/9/30	on time	SKU3	Reject	HUA BEI	1	75,92Yuan
P197684	10	2016/9/15	2016/12/15	on time	SKU2	Qualified quality	HUA Dong	1	512,46Yuan
P197684	20	2016/9/15	2016/12/15	on time	SKU2	Qualified quality	HUA Dong	1	512,46Yuan
P197694	10	2016/9/20	2016/12/20	on time	SKU2	Reject	HUA Dong	4	59,83Yuan
P197834	10	2016/11/14	2017/2/14	on time	SKU1	repair	HUA BEI	1	3921,26Yuan
P198593	10	2016/10/30	2016/12/30	on time	SKU2	repair	HUA Dong	8600	3012,88Yuan
P198593	20	2016/10/30	2016/12/30	on time	SKU2	repair	HUA Dong	4400	1541,47Yuan
P198615	10	2016/7/19	2016/10/19	on time	SKU3	Qualified quality	HUA BEI	300	280,50Yuan
P198692	10	2016/10/26	2016/12/26	on time	SKU5	Qualified quality	Thailand	1	226,84Yuan
P198931	10	2016/9/30	2016/11/30	on time	SKU3	Qualified quality	HUA BEI	1	1491,15Yuan
P198931	20	2016/9/30	2016/11/30	on time	SKU3	Qualified quality	HUA BEI	1	1491,15Yuan
P199483	10	2016/8/30	2016/10/30	on time	SKU3	Qualified quality	HUA BEI	3	31,17Yuan
P199534	10	2016/11/15	2017/2/15	on time	SKU2	Qualified quality	HUA Dong	2	1489,11Yuan
P199534	20	2016/11/15	2017/2/15	on time	SKU2	Qualified quality	HUA Dong	2	1489,11Yuan
P199591	10	2016/8/20	2016/11/20	on time	SKU3	Qualified quality	HUA BEI	6	3,92Yuan
P199660	10	2016/8/31	2016/10/31	on time	SKU5	Qualified quality	Thailand	1	296,30Yuan
P199757	10	2016/7/15	2016/10/15	on time	SKU2	Qualified quality	HUA Dong	1	38,33Yuan
P200357	10	2016/8/15	2016/11/15	Late	SKU4	repair	XIBEI	20	592,18Yuan
P200365	10	2016/7/15	2016/10/15	on time	SKU6	Qualified quality	Malaysia	1	7,27Yuan
P200365	20	2016/7/15	2016/10/15	on time	SKU6	Qualified quality	Malaysia	20	66,96Yuan
P200397	10	2016/7/15	2016/10/15	on time	SKU5	Qualified quality	Thailand	4	129,78Yuan
P200404	10	2016/7/15	2016/10/15	on time	SKU6	Qualified quality	Malaysia	5	71,38Yuan
P200407	50	2016/8/31	2016/10/31	on time	SKU6	Qualified quality	Malaysia	7	1,82Yuan
P200407	60	2016/8/31	2016/10/31	on time	SKU6	Qualified quality	Malaysia	7	8,05Yuan
P200634	10	2016/7/30	2016/9/30	on time	SKU5	Qualified quality	Thailand	34	100,72Yuan
P200634	20	2016/7/30	2016/9/30	on time	SKU5	Qualified quality	Thailand	16	87,46Yuan
P200704	10	2016/7/25	2016/9/25	on time	SKU2	repair	HUA Dong	1	3114,67Yuan
P200704	20	2016/7/25	2016/9/25	on time	SKU2	repair	HUA Dong	1	648,89Yuan
P201337	10	2016/7/30	2016/9/30	on time	SKU2	Qualified quality	HUA Dong	1	246,40Yuan
P201354	10	2016/7/30	2016/9/30	on time	SKU2	Qualified quality	HUA Dong	1	596,55Yuan
P201413	10	2016/7/30	2016/9/30	on time	SKU2	Reject	HUA Dong	150	64,21Yuan
P201413	20	2016/7/30	2016/9/30	on time	SKU2	Reject	HUA Dong	20	21,79Yuan
P201855	10	2016/8/30	2016/10/30	on time	SKU5	Qualified quality	Thailand	1	125,18Yuan
P202374	10	2016/8/31	2016/10/31	on time	SKU6	Qualified quality	Malaysia	1	7,39Yuan
P202430	10	2016/8/30	2016/10/30	on time	SKU5	Qualified quality	Thailand	1	204,86Yuan
P203009	10	2016/10/20	2017/1/20	on time	SKU3	Qualified quality	HUA BEI	1	683,73Yuan
P203009	20	2016/10/20	2017/1/20	on time	SKU3	Qualified quality	HUA BEI	1	683,73Yuan
P203021	20	2016/11/9	2017/2/9	on time	SKU2	Qualified quality	HUA Dong	1	922,07Yuan
P203021	40	2016/11/9	2017/2/9	on time	SKU2	Qualified quality	HUA Dong	1	655,81Yuan
P203031	10	2016/8/15	2016/11/15	on time	SKU6	Qualified quality	Malaysia	1	51,95Yuan
P203034	10	2016/7/15	2016/10/15	Late	SKU4	repair	XIBEI	1	474,00Yuan
P203037	10	2016/10/30	2016/12/30	on time	SKU3	Qualified quality	HUA BEI	1	439,07Yuan
P203037	20	2016/10/30	2016/12/30	on time	SKU3	Qualified quality	HUA BEI	1	439,07Yuan
P203052	10	2016/7/15	2016/10/15	on time	SKU6	Qualified quality	Malaysia	1	29,87Yuan
P203058	10	2016/7/30	2016/9/30	on time	SKU2	Qualified quality	HUA Dong	1	20,52Yuan
P203180	10	2016/10/1	2016/11/30	on time	SKU2	Reject	HUA Dong	4	32,54Yuan
P203180	20	2016/10/1	2016/11/30	on time	SKU2	Reject	HUA Dong	4	32,54Yuan
P203189	10	2016/7/15	2016/10/15	on time	SKU2	Reject	HUA Dong	3	58,44Yuan
P203379	10	2016/12/30	2017/2/28	on time	SKU2	Qualified quality	HUA Dong	6	680,71Yuan
P203379	20	2016/12/30	2017/2/28	on time	SKU2	Qualified quality	HUA Dong	6	680,71Yuan
P203918	10	2016/9/15	2016/12/15	on time	SKU5	repair	Thailand	1	91,97Yuan
P203918	20	2016/9/9	2016/12/9	on time	SKU5	repair	Thailand	1	12,16Yuan
P203964	10	2016/8/25	2016/10/25	on time	SKU3	Qualified quality	HUA BEI	2	280,64Yuan
P203964	20	2016/8/25	2016/10/25	on time	SKU3	Qualified quality	HUA BEI	4	710,86Yuan
P203993	10	2016/7/30	2016/9/30	on time	SKU3	Qualified quality	HUA BEI	1	6,24Yuan
P204153	10	2016/7/30	2016/9/30	on time	SKU3	Qualified quality	HUA BEI	1	18,06Yuan
P204690	10	2016/9/30	2016/11/30	on time	SKU5	Qualified quality	Thailand	1	197,28Yuan
P204690	20	2016/9/30	2016/11/30	on time	SKU5	Qualified quality	Thailand	1	197,28Yuan
P204697	10	2016/7/15	2016/10/15	on time	SKU2	Reject	HUA Dong	1	75,61Yuan
P204855	10	2016/7/30	2016/9/30	on time	SKU6	Qualified quality	Malaysia	1	44,17Yuan
P204891	10	2016/7/30	2016/9/30	on time	SKU2	Qualified quality	HUA Dong	1	121,43Yuan
P204932	10	2016/7/30	2016/9/30	on time	SKU6	Qualified quality	Malaysia	1	88,45Yuan
P205318	100	2016/7/15	2016/10/15	on time	SKU5	Qualified quality	Thailand	1	203,06Yuan
P205385	10	2016/7/15	2016/10/15	on time	SKU6	Qualified quality	Malaysia	1	1322,31Yuan
P205385	20	2016/7/15	2016/10/15	on time	SKU6	Qualified quality	Malaysia	1	121,59Yuan
P205510	10	2016/9/15	2016/12/15	on time	SKU3	Qualified quality	HUA BEI	56	177,54Yuan
P205550	10	2016/7/15	2016/10/15	on time	SKU3	Qualified quality	HUA BEI	20	38,71Yuan
P205550	20	2016/7/15	2016/10/15	on time	SKU3	Qualified quality	HUA BEI	2	6,45Yuan
P205554	30	2016/8/25	2016/10/25	on time	SKU3	Qualified quality	HUA BEI	1	45,16Yuan
P205661	10	2016/8/25	2016/10/25	on time	SKU3	Qualified quality	HUA BEI	1	1126,30Yuan
P206306	10	2016/8/30	2016/10/30	on time	SKU5	Qualified quality	Thailand	4	149,14Yuan
P206310	10	2016/8/31	2016/10/31	on time	SKU6	Qualified quality	Malaysia	1	48,86Yuan
P206328	10	2016/8/31	2016/10/31	on time	SKU6	Qualified quality	Malaysia	2	33,43Yuan
P206342	10	2016/9/15	2016/12/15	on time	SKU2	Qualified quality	HUA Dong	1	36,94Yuan
P206382	10	2016/8/31	2016/10/31	on time	SKU6	Qualified quality	Malaysia	2	18,05Yuan
P206382	20	2016/8/31	2016/10/31	on time	SKU6	Qualified quality	Malaysia	50	76,40Yuan
P206408	10	2016/8/31	2016/10/31	on time	SKU6	Qualified quality	Malaysia	3	61,00Yuan
P206458	10	2016/7/15	2016/10/15	on time	SKU6	Qualified quality	Malaysia	10	3,01Yuan
P206458	20	2016/7/15	2016/10/15	on time	SKU6	Qualified quality	Malaysia	10	3,01Yuan
P206613	10	2016/7/4	2016/10/4	on time	SKU2	Qualified quality	HUA Dong	1	65,74Yuan
P206613	20	2016/7/4	2016/10/4	on time	SKU2	Qualified quality	HUA Dong	1	156,06Yuan
P207215	10	2016/7/20	2016/10/20	on time	SKU2	Reject	HUA Dong	1	0,78Yuan
P207215	20	2016/7/20	2016/10/20	on time	SKU2	Reject	HUA Dong	1	1,28Yuan
P207476	10	2016/8/31	2016/10/31	on time	SKU3	Qualified quality	HUA BEI	1	1557,05Yuan
P207490	10	2016/7/15	2016/10/15	on time	SKU3	Qualified quality	HUA BEI	1	170,42Yuan
P207501	10	2016/7/15	2016/10/15	on time	SKU3	repair	HUA BEI	1	111,69Yuan
P207550	10	2016/7/22	2016/10/22	on time	SKU2	Qualified quality	HUA Dong	10	385,74Yuan
P207772	10	2016/8/30	2016/10/30	on time	SKU6	Qualified quality	Malaysia	16	1211,04Yuan
P207780	10	2016/8/30	2016/10/30	on time	SKU6	Qualified quality	Malaysia	9	37,61Yuan
P208171	10	2016/7/15	2016/10/15	on time	SKU6	Qualified quality	Malaysia	1	3,09Yuan
P208171	20	2016/7/15	2016/10/15	on time	SKU6	Qualified quality	Malaysia	1	5,79Yuan
P208198	10	2016/7/15	2016/10/15	on time	SKU3	Qualified quality	HUA BEI	1	45,16Yuan
P208368	10	2016/7/11	2016/10/11	on time	SKU3	Qualified quality	HUA BEI	15	134,50Yuan
P208443	10	2016/8/31	2016/10/31	on time	SKU6	Qualified quality	Malaysia	2	63,00Yuan
P208470	10	2016/8/30	2016/10/30	on time	SKU5	repair	Thailand	1	102,92Yuan
P208503	10	2016/9/30	2016/11/30	on time	SKU3	Qualified quality	HUA BEI	1	832,38Yuan
P208503	20	2016/9/30	2016/11/30	on time	SKU3	Qualified quality	HUA BEI	1	832,38Yuan
P209015	10	2016/7/15	2016/10/15	on time	SKU3	repair	HUA BEI	1	75,27Yuan
P209015	20	2016/7/15	2016/10/15	on time	SKU3	repair	HUA BEI	1	38,88Yuan
P209060	10	2016/7/15	2016/10/15	on time	SKU6	Qualified quality	Malaysia	200	30,89Yuan
P209099	10	2016/11/10	2017/2/10	on time	SKU2	repair	HUA Dong	1	3208,48Yuan
P209099	20	2016/11/10	2017/2/10	on time	SKU2	repair	HUA Dong	1	2797,70Yuan
P209100	10	2016/10/30	2016/12/30	on time	SKU2	Qualified quality	HUA Dong	1	435,03Yuan
P209100	20	2016/10/30	2016/12/30	on time	SKU2	Qualified quality	HUA Dong	1	2797,70Yuan
P209104	10	2016/7/14	2016/10/14	on time	SKU3	Qualified quality	HUA BEI	16.5	44,56Yuan
P209210	10	2016/10/30	2016/12/30	on time	SKU6	Qualified quality	Malaysia	1	978,45Yuan
P209210	20	2016/10/30	2016/12/30	on time	SKU6	Qualified quality	Malaysia	1	978,45Yuan
P209277	10	2016/10/1	2016/11/30	Late	SKU4	repair	XIBEI	1	234,83Yuan
P209277	20	2016/10/1	2016/11/30	Late	SKU4	repair	XIBEI	1	234,83Yuan
P209299	10	2016/7/15	2016/10/15	on time	SKU6	Qualified quality	Malaysia	1	27,10Yuan
P209301	10	2016/8/31	2016/10/31	on time	SKU5	Qualified quality	Thailand	15	144,84Yuan
P209322	10	2016/10/1	2016/11/30	on time	SKU5	Qualified quality	Thailand	1	98,02Yuan
P209322	20	2016/10/1	2016/11/30	on time	SKU5	Qualified quality	Thailand	1	98,02Yuan
P209922	10	2016/7/20	2016/10/20	on time	SKU2	Qualified quality	HUA Dong	1	256,84Yuan
P209926	10	2016/10/12	2017/1/12	on time	SKU6	Qualified quality	Malaysia	920	699,81Yuan
P209926	20	2016/10/12	2017/1/12	on time	SKU6	Qualified quality	Malaysia	920	685,34Yuan
P209971	10	2016/8/7	2016/11/7	on time	SKU3	Qualified quality	HUA BEI	2	43,66Yuan
P210191	10	2016/8/31	2016/10/31	on time	SKU2	Qualified quality	HUA Dong	1	233,86Yuan
P210746	10	2016/7/15	2016/10/15	on time	SKU2	Reject	HUA Dong	5	76,95Yuan
P210782	10	2016/8/15	2016/11/15	on time	SKU6	Qualified quality	Malaysia	200	47,72Yuan
P210793	10	2016/11/15	2017/2/15	on time	SKU2	Qualified quality	HUA Dong	4	1119,84Yuan
P210795	10	2016/8/31	2016/10/31	on time	SKU5	Qualified quality	Thailand	4	128,25Yuan
P210854	10	2016/8/31	2016/10/31	Late	SKU4	repair	XIBEI	2	404,51Yuan
P210854	20	2016/8/31	2016/10/31	Late	SKU4	repair	XIBEI	2	404,51Yuan
P210856	10	2016/8/31	2016/10/31	on time	SKU5	Qualified quality	Thailand	1	67,97Yuan
P210856	20	2016/8/31	2016/10/31	on time	SKU5	Qualified quality	Thailand	1	67,97Yuan
P210870	10	2016/8/31	2016/10/31	on time	SKU5	Qualified quality	Thailand	500	222,22Yuan
P210882	10	2016/8/31	2016/10/31	Late	SKU4	repair	XIBEI	400	533,52Yuan
P210882	20	2016/8/31	2016/10/31	Late	SKU4	repair	XIBEI	100	17,95Yuan
P210915	10	2016/8/31	2016/10/31	on time	SKU6	Qualified quality	Malaysia	20	61,56Yuan
P210922	10	2016/7/11	2016/10/11	on time	SKU6	Qualified quality	Malaysia	1	12,45Yuan
P210959	10	2016/7/15	2016/10/15	on time	SKU6	Qualified quality	Malaysia	7	90,03Yuan
P210993	10	2016/8/31	2016/10/31	Late	SKU4	repair	XIBEI	150	52,71Yuan
P210993	20	2016/8/31	2016/10/31	Late	SKU4	repair	XIBEI	500	373,17Yuan
P211477	30	2016/7/15	2016/10/15	on time	SKU2	Qualified quality	HUA Dong	1	335,64Yuan
P211477	40	2016/7/15	2016/10/15	on time	SKU2	Qualified quality	HUA Dong	1	322,18Yuan
P211539	10	2016/8/20	2016/11/20	on time	SKU3	Qualified quality	HUA BEI	848	803,40Yuan
P211539	20	2016/8/20	2016/11/20	on time	SKU3	Qualified quality	HUA BEI	2	21,18Yuan
P211662	10	2016/8/30	2016/10/30	on time	SKU5	Qualified quality	Thailand	1	293,71Yuan
P211679	10	2016/10/1	2016/11/30	on time	SKU3	Qualified quality	HUA BEI	1	263,75Yuan
P211679	20	2016/10/1	2016/11/30	on time	SKU3	Qualified quality	HUA BEI	1	263,75Yuan
P212306	10	2016/10/1	2016/11/30	on time	SKU6	Qualified quality	Malaysia	1	29,40Yuan
P212306	20	2016/10/1	2016/11/30	on time	SKU6	Qualified quality	Malaysia	1	12,78Yuan
P212315	10	2016/10/1	2016/11/30	on time	SKU6	Qualified quality	Malaysia	1	6,92Yuan
P212315	20	2016/10/1	2016/11/30	on time	SKU6	Qualified quality	Malaysia	1	6,92Yuan
P212349	10	2016/8/31	2016/10/31	on time	SKU5	repair	Thailand	1	105,79Yuan
P212360	10	2016/7/20	2016/10/20	Late	SKU2	Qualified quality	HUA Dong	1	159,77Yuan
P212380	10	2016/8/31	2016/10/31	on time	SKU6	Qualified quality	Malaysia	1	28,86Yuan
P212380	20	2016/8/31	2016/10/31	on time	SKU6	Reject	Malaysia	1	28,86Yuan
P212382	20	2016/10/25	2016/12/25	on time	SKU3	Qualified quality	HUA BEI	12	453,22Yuan
P212382	30	2016/10/25	2016/12/25	on time	SKU3	Qualified quality	HUA BEI	12	204,91Yuan
P212400	20	2016/8/29	2016/10/29	on time	SKU6	Qualified quality	Malaysia	1	31,95Yuan
P212400	30	2016/8/29	2016/10/29	on time	SKU6	Qualified quality	Malaysia	1	3,32Yuan
P212422	10	2016/8/31	2016/10/31	on time	SKU5	Reject	Thailand	5	30,91Yuan
P212422	20	2016/8/31	2016/10/31	on time	SKU5	Reject	Thailand	10	64,15Yuan
P212486	10	2016/8/29	2016/10/29	on time	SKU3	Qualified quality	HUA BEI	1	19,81Yuan
P212493	10	2016/8/31	2016/10/31	on time	SKU6	Qualified quality	Malaysia	1	24,13Yuan
P212505	10	2016/8/29	2016/10/29	on time	SKU3	Qualified quality	HUA BEI	12	7,90Yuan
P212539	10	2016/9/15	2016/12/15	on time	SKU6	Reject	Malaysia	2	12,53Yuan
P212539	20	2016/9/15	2016/12/15	on time	SKU6	Reject	Malaysia	2	51,64Yuan
P212589	10	2016/7/20	2016/10/20	on time	SKU2	Qualified quality	HUA Dong	28	5,03Yuan
P213151	10	2016/8/31	2016/10/31	on time	SKU5	repair	Thailand	1	101,91Yuan
P213155	10	2016/8/31	2016/10/31	on time	SKU6	Qualified quality	Malaysia	4	31,42Yuan
P213214	10	2016/8/31	2016/10/31	on time	SKU6	Qualified quality	Malaysia	1	1301,87Yuan
P213256	10	2016/8/31	2016/10/31	on time	SKU6	Reject	Malaysia	1	69,68Yuan
P213310	10	2016/8/15	2016/11/15	on time	SKU6	Qualified quality	Malaysia	3	34,79Yuan
P213332	10	2016/8/15	2016/11/15	on time	SKU5	Qualified quality	Thailand	1	187,05Yuan
P213332	20	2016/8/15	2016/11/15	on time	SKU5	Qualified quality	Thailand	1	187,05Yuan
P213366	10	2016/8/29	2016/10/29	on time	SKU2	Qualified quality	HUA Dong	14	15,40Yuan
P213366	20	2016/8/29	2016/10/29	on time	SKU2	Qualified quality	HUA Dong	15	35,47Yuan
P213423	10	2016/10/15	2017/1/15	on time	SKU2	repair	HUA Dong	5300	1832,04Yuan
P213423	20	2016/10/15	2017/1/15	on time	SKU2	repair	HUA Dong	9500	3283,85Yuan
P213435	10	2016/8/29	2016/10/29	Late	SKU4	repair	XIBEI	1	486,01Yuan
P214052	10	2016/8/31	2016/10/31	on time	SKU6	Qualified quality	Malaysia	221	286,29Yuan
P214052	20	2016/8/31	2016/10/31	on time	SKU6	Qualified quality	Malaysia	269	758,78Yuan
P214053	10	2016/8/31	2016/10/31	on time	SKU5	Reject	Thailand	1	94,86Yuan
P214054	10	2016/9/8	2016/12/8	on time	SKU3	Qualified quality	HUA BEI	4	125,57Yuan
P214160	10	2016/8/15	2016/11/15	on time	SKU5	Qualified quality	Thailand	2	47,86Yuan
P214160	20	2016/8/15	2016/11/15	on time	SKU5	Qualified quality	Thailand	2	478,62Yuan
P214343	10	2016/8/28	2016/10/28	on time	SKU2	Qualified quality	HUA Dong	1	184,09Yuan
P214830	10	2016/8/15	2016/11/15	on time	SKU6	Qualified quality	Malaysia	1	547,75Yuan
P214830	20	2016/8/15	2016/11/15	on time	SKU6	Qualified quality	Malaysia	1	572,66Yuan
P214836	10	2016/8/31	2016/10/31	on time	SKU6	Qualified quality	Malaysia	30	49,91Yuan
P214838	10	2016/8/31	2016/10/31	on time	SKU5	Qualified quality	Thailand	10	210,78Yuan
P214842	10	2016/7/15	2016/10/15	on time	SKU6	Qualified quality	Malaysia	1	1046,22Yuan
P214842	20	2016/7/15	2016/10/15	on time	SKU6	Qualified quality	Malaysia	1	1046,22Yuan
P214862	10	2016/8/31	2016/10/31	on time	SKU5	Qualified quality	Thailand	2	267,68Yuan
P214867	10	2016/7/22	2016/10/22	on time	SKU2	Reject	HUA Dong	1	55,51Yuan
P214878	10	2016/8/31	2016/10/31	on time	SKU6	Qualified quality	Malaysia	16	1403,13Yuan
P214886	10	2016/8/31	2016/10/31	on time	SKU6	Reject	Malaysia	1	37,86Yuan
P214886	20	2016/8/31	2016/10/31	on time	SKU6	Reject	Malaysia	1	40,05Yuan
P214903	10	2016/8/31	2016/10/31	on time	SKU5	Qualified quality	Thailand	1	67,26Yuan
P214903	20	2016/8/31	2016/10/31	on time	SKU5	Qualified quality	Thailand	1	56,80Yuan
P215027	10	2016/8/30	2016/10/30	Late	SKU4	repair	XIBEI	2	561,97Yuan
P215079	10	2016/8/31	2016/10/31	on time	SKU6	Qualified quality	Malaysia	1	52,31Yuan
P215110	10	2016/8/30	2016/10/30	on time	SKU3	Reject	HUA BEI	1	63,28Yuan
P215665	10	2016/7/18	2016/10/18	on time	SKU6	Qualified quality	Malaysia	1	14,96Yuan
P215672	20	2016/8/31	2016/10/31	on time	SKU6	Qualified quality	Malaysia	1	1047,13Yuan
P215713	10	2016/9/20	2016/12/20	Late	SKU3	Qualified quality	HUA BEI	1	3412,98Yuan
P215719	10	2016/10/30	2016/12/30	on time	SKU3	repair	HUA BEI	1	3412,98Yuan
P215813	10	2016/8/31	2016/10/31	on time	SKU5	Qualified quality	Thailand	4	161,94Yuan
P215813	20	2016/8/31	2016/10/31	on time	SKU5	Qualified quality	Thailand	4	161,94Yuan
P215866	10	2016/8/31	2016/10/31	on time	SKU6	Reject	Malaysia	2	65,49Yuan
P215916	10	2016/8/31	2016/10/31	on time	SKU5	Qualified quality	Thailand	5	119,67Yuan
P216020	10	2016/8/26	2016/10/26	on time	SKU2	repair	HUA Dong	1	3068,51Yuan
P216020	20	2016/8/26	2016/10/26	on time	SKU2	repair	HUA Dong	1	639,27Yuan
P216522	10	2016/9/26	2016/11/26	on time	SKU2	repair	HUA Dong	1	3066,05Yuan
P216522	20	2016/9/26	2016/11/26	on time	SKU2	repair	HUA Dong	1	638,76Yuan
P216532	10	2016/9/18	2016/12/18	on time	SKU2	repair	HUA Dong	20	30,71Yuan
P216532	20	2016/9/18	2016/12/18	on time	SKU1	repair	HUA BEI	1	3659,50Yuan
P216538	10	2016/12/30	2017/2/28	on time	SKU1	repair	HUA BEI	1	3659,50Yuan
P216538	20	2016/12/30	2017/2/28	on time	SKU2	repair	HUA Dong	30	46,07Yuan
P216641	10	2016/8/28	2016/10/28	on time	SKU3	Qualified quality	HUA BEI	1	39,15Yuan
P216657	40	2016/8/31	2016/10/31	on time	SKU2	Qualified quality	HUA Dong	2	10,19Yuan
P216657	50	2016/8/31	2016/10/31	on time	SKU2	Qualified quality	HUA Dong	1	5,10Yuan
P216692	10	2016/8/31	2016/10/31	on time	SKU6	Qualified quality	Malaysia	1	24,66Yuan
P216694	10	2016/10/26	2016/12/26	on time	SKU3	Qualified quality	HUA BEI	1	388,37Yuan
P216774	10	2016/8/15	2016/11/15	on time	SKU6	Reject	Malaysia	1	80,78Yuan
P216790	10	2016/8/15	2016/11/15	on time	SKU5	Qualified quality	Thailand	2	53,81Yuan
P216790	20	2016/8/15	2016/11/15	on time	SKU5	Qualified quality	Thailand	3	80,71Yuan
P217325	10	2016/8/15	2016/11/15	on time	SKU6	Qualified quality	Malaysia	1	123,57Yuan
P217325	20	2016/8/15	2016/11/15	on time	SKU6	Qualified quality	Malaysia	1	74,05Yuan
P217328	10	2016/8/15	2016/11/15	on time	SKU5	Qualified quality	Thailand	2	248,34Yuan
P217344	10	2016/8/15	2016/11/15	on time	SKU6	Reject	Malaysia	5	51,15Yuan
P217344	20	2016/8/15	2016/11/15	on time	SKU6	Reject	Malaysia	2	20,46Yuan
P217351	10	2016/8/15	2016/11/15	on time	SKU6	Qualified quality	Malaysia	2	14,32Yuan
P217351	20	2016/8/15	2016/11/15	on time	SKU6	Qualified quality	Malaysia	1	21,10Yuan
P218106	10	2016/8/15	2016/11/15	on time	SKU6	Qualified quality	Malaysia	1	11,23Yuan
P218106	20	2016/8/15	2016/11/15	on time	SKU6	Qualified quality	Malaysia	1	11,23Yuan
P218108	10	2016/8/15	2016/11/15	on time	SKU3	Reject	HUA BEI	1	96,54Yuan
P218111	10	2016/8/15	2016/11/15	Late	SKU4	repair	XIBEI	1	336,74Yuan
P218111	20	2016/8/15	2016/11/15	Late	SKU4	repair	XIBEI	2	562,72Yuan
P218117	10	2016/10/1	2016/11/30	on time	SKU6	Qualified quality	Malaysia	1	51,18Yuan
P218132	10	2016/8/15	2016/11/15	on time	SKU3	Qualified quality	HUA BEI	1	302,85Yuan
P218141	10	2016/11/18	2017/2/18	on time	SKU3	Qualified quality	HUA BEI	1	198,80Yuan
P218141	20	2016/11/18	2017/2/18	on time	SKU3	Qualified quality	HUA BEI	1	23,81Yuan
P218150	10	2016/11/21	2017/2/21	on time	SKU5	Qualified quality	Thailand	2	537,24Yuan
P218160	10	2016/12/6	2017/3/6	on time	SKU6	Qualified quality	Malaysia	2	1,95Yuan
P218160	20	2016/12/6	2017/3/6	on time	SKU6	Qualified quality	Malaysia	2	1,95Yuan
P218163	10	2016/12/10	2017/3/10	on time	SKU6	Qualified quality	Malaysia	2	21,85Yuan
P218163	20	2016/12/10	2017/3/10	on time	SKU6	Qualified quality	Malaysia	2	21,85Yuan
P218167	10	2016/8/30	2016/10/30	on time	SKU3	Qualified quality	HUA BEI	1	507,27Yuan
P218910	10	2016/8/15	2016/11/15	on time	SKU5	Qualified quality	Thailand	500	220,95Yuan
P218910	20	2016/8/15	2016/11/15	on time	SKU5	Qualified quality	Thailand	10	2,55Yuan
P218921	10	2016/10/1	2016/11/30	on time	SKU6	Reject	Malaysia	1	81,87Yuan
P218938	10	2016/8/31	2016/10/31	on time	SKU6	Reject	Malaysia	1	11,54Yuan
P218938	20	2016/8/31	2016/10/31	on time	SKU6	Reject	Malaysia	1	63,48Yuan
P218990	10	2016/8/30	2016/10/30	on time	SKU3	Reject	HUA BEI	2	80,97Yuan
P218997	10	2016/7/13	2016/10/13	Late	SKU2	Qualified quality	HUA Dong	1	2403,81Yuan
P219036	10	2016/8/8	2016/11/8	on time	SKU2	Qualified quality	HUA Dong	380	3331,31Yuan
P219050	10	2016/8/15	2016/11/15	on time	SKU6	Qualified quality	Malaysia	1	51,01Yuan
P219101	10	2016/10/20	2017/1/20	on time	SKU3	Qualified quality	HUA BEI	106	68,00Yuan
P219101	20	2016/10/20	2017/1/20	on time	SKU3	Qualified quality	HUA BEI	160	102,64Yuan
P219148	30	2016/9/20	2016/12/20	on time	SKU2	Qualified quality	HUA Dong	200	546,63Yuan
P219733	10	2016/8/31	2016/10/31	on time	SKU2	Qualified quality	HUA Dong	1	896,22Yuan
P219744	10	2016/8/15	2016/11/15	on time	SKU6	Qualified quality	Malaysia	1	1402,29Yuan
P219796	10	2016/8/15	2016/11/15	Late	SKU4	repair	XIBEI	1	250,17Yuan
P219796	20	2016/8/15	2016/11/15	Late	SKU4	repair	XIBEI	1	250,17Yuan
P219825	10	2016/8/15	2016/11/15	on time	SKU5	Qualified quality	Thailand	8	119,50Yuan
P219895	10	2016/8/15	2016/11/15	on time	SKU5	Qualified quality	Thailand	3	310,23Yuan
P220013	10	2016/8/31	2016/10/31	on time	SKU2	Qualified quality	HUA Dong	1	31,02Yuan
P220590	10	2016/10/1	2016/11/30	on time	SKU6	Qualified quality	Malaysia	1	27,23Yuan
P220590	20	2016/10/1	2016/11/30	on time	SKU6	Qualified quality	Malaysia	1	25,83Yuan
P220594	10	2016/9/20	2016/12/20	on time	SKU3	Qualified quality	HUA BEI	1	2353,05Yuan
P220594	20	2016/9/20	2016/12/20	on time	SKU3	Qualified quality	HUA BEI	1	52,49Yuan
P220595	10	2016/8/15	2016/11/15	Late	SKU4	repair	XIBEI	1	201,96Yuan
P220595	20	2016/8/15	2016/11/15	Late	SKU4	repair	XIBEI	1	201,96Yuan
P220599	10	2016/9/15	2016/12/15	on time	SKU6	Qualified quality	Malaysia	2	38,42Yuan
P220659	10	2016/8/15	2016/11/15	on time	SKU5	Qualified quality	Thailand	1	139,59Yuan
P220659	20	2016/8/15	2016/11/15	on time	SKU5	Qualified quality	Thailand	1	139,59Yuan
P221390	10	2016/10/20	2017/1/20	on time	SKU2	Qualified quality	HUA Dong	4	19,48Yuan
P221390	20	2016/10/20	2017/1/20	on time	SKU2	Qualified quality	HUA Dong	4	19,48Yuan
P221399	10	2016/8/15	2016/11/15	on time	SKU6	Reject	Malaysia	15	73,04Yuan
P221481	20	2016/9/15	2016/12/15	on time	SKU6	Qualified quality	Malaysia	1	8,24Yuan
P221492	10	2016/10/1	2016/11/30	on time	SKU6	Qualified quality	Malaysia	1	21,77Yuan
P221492	20	2016/10/1	2016/11/30	on time	SKU6	Qualified quality	Malaysia	16	26,64Yuan
P221566	10	2016/8/30	2016/10/30	on time	SKU3	Qualified quality	HUA BEI	1	158,48Yuan
P221690	10	2016/10/12	2017/1/12	on time	SKU2	Reject	HUA Dong	4	75,39Yuan
P222314	10	2016/10/1	2016/11/30	on time	SKU6	Qualified quality	Malaysia	1	29,46Yuan
P222317	10	2016/11/14	2017/2/14	on time	SKU5	Qualified quality	Thailand	1	296,70Yuan
P222318	10	2016/8/15	2016/11/15	on time	SKU5	Qualified quality	Thailand	2	117,83Yuan
P222353	10	2016/8/15	2016/11/15	on time	SKU5	repair	Thailand	1	34,58Yuan
P222353	20	2016/8/15	2016/11/15	on time	SKU5	repair	Thailand	1	67,88Yuan
P222374	10	2016/10/1	2016/11/30	on time	SKU6	Qualified quality	Malaysia	1	6,37Yuan
P222374	20	2016/10/1	2016/11/30	on time	SKU6	Qualified quality	Malaysia	1	6,37Yuan
P222384	10	2016/10/1	2016/11/30	on time	SKU6	Qualified quality	Malaysia	2	19,48Yuan
P222384	20	2016/10/1	2016/11/30	on time	SKU6	Qualified quality	Malaysia	2	19,48Yuan
P222413	10	2016/8/15	2016/11/15	on time	SKU6	Qualified quality	Malaysia	16	1406,79Yuan
P222454	10	2016/8/15	2016/11/15	on time	SKU5	Qualified quality	Thailand	500	224,10Yuan
P222508	10	2016/8/24	2016/11/24	on time	SKU2	Qualified quality	HUA Dong	1	9,02Yuan
P222508	20	2016/8/24	2016/11/24	on time	SKU2	Qualified quality	HUA Dong	1	9,17Yuan
P222584	10	2016/12/21	2017/3/21	Late	SKU2	repair	HUA Dong	1	2157,84Yuan
P222584	10	2016/11/23	2017/2/23	Late	SKU2	repair	HUA Dong	1	2157,84Yuan
P223059	10	2016/8/19	2016/11/19	Late	SKU2	Reject	HUA Dong	2	70,62Yuan
P223062	10	2016/12/13	2017/3/13	Late	SKU2	Qualified quality	HUA Dong	1	130,82Yuan
P223063	10	2016/8/31	2016/10/31	on time	SKU6	Qualified quality	Malaysia	1	25,59Yuan
P223063	20	2016/8/31	2016/10/31	on time	SKU6	Qualified quality	Malaysia	1	25,59Yuan
P223076	10	2016/10/1	2016/11/30	on time	SKU6	Qualified quality	Malaysia	10	14,34Yuan
P223107	10	2016/9/20	2016/12/20	on time	SKU3	Qualified quality	HUA BEI	1	12,73Yuan
P223107	20	2016/9/20	2016/12/20	on time	SKU3	Qualified quality	HUA BEI	1	14,22Yuan
P223123	10	2016/9/20	2016/12/20	on time	SKU3	Qualified quality	HUA BEI	1	12,73Yuan
P223123	20	2016/9/20	2016/12/20	on time	SKU3	Qualified quality	HUA BEI	1	14,22Yuan
P223185	10	2016/10/1	2016/11/30	on time	SKU6	Reject	Malaysia	5	57,81Yuan
P223189	10	2016/10/1	2016/11/30	on time	SKU6	Qualified quality	Malaysia	1	922,45Yuan
P223240	10	2016/9/6	2016/12/6	on time	SKU2	Qualified quality	HUA Dong	1	19,09Yuan
P223292	10	2016/8/20	2016/11/20	on time	SKU3	Qualified quality	HUA BEI	2	119,17Yuan
P223392	10	2016/9/30	2016/11/30	on time	SKU2	Qualified quality	HUA Dong	4	29,29Yuan
P223945	10	2016/11/20	2017/2/20	on time	SKU3	Qualified quality	HUA BEI	1	23,82Yuan
P223945	20	2016/11/20	2017/2/20	on time	SKU3	Qualified quality	HUA BEI	1	23,82Yuan
P223948	10	2016/8/18	2016/11/18	on time	SKU3	Reject	HUA BEI	2	58,28Yuan
P223959	10	2016/8/15	2016/11/15	on time	SKU5	Qualified quality	Thailand	300	234,08Yuan
P223959	20	2016/8/15	2016/11/15	on time	SKU5	Qualified quality	Thailand	200	149,13Yuan
P223976	10	2016/8/15	2016/11/15	on time	SKU5	Qualified quality	Thailand	34	187,59Yuan
P224038	10	2016/10/1	2016/11/30	on time	SKU5	Qualified quality	Thailand	5	130,02Yuan
P224039	10	2016/10/1	2016/11/30	on time	SKU5	Qualified quality	Thailand	50	91,48Yuan
P224039	20	2016/10/1	2016/11/30	on time	SKU5	Qualified quality	Thailand	50	29,12Yuan
P224044	10	2016/8/15	2016/11/15	on time	SKU6	Qualified quality	Malaysia	11	36,36Yuan
P224172	10	2016/10/1	2016/11/30	on time	SKU5	Qualified quality	Thailand	1	121,72Yuan
P224205	10	2016/8/19	2016/11/19	on time	SKU3	Qualified quality	HUA BEI	100	350,77Yuan
P224784	10	2016/10/1	2016/11/30	on time	SKU6	Qualified quality	Malaysia	2	49,46Yuan
P224798	10	2016/8/15	2016/11/15	on time	SKU6	Qualified quality	Malaysia	1	46,13Yuan
P224901	10	2016/10/30	2016/12/30	on time	SKU6	Qualified quality	Malaysia	3	45,78Yuan
P224957	10	2016/10/1	2016/11/30	on time	SKU6	Qualified quality	Malaysia	20	32,38Yuan
P225099	10	2016/9/15	2016/12/15	on time	SKU5	Reject	Thailand	1	99,09Yuan
P225102	10	2016/10/12	2017/1/12	Late	SKU2	Qualified quality	HUA Dong	1	67,46Yuan
P225102	20	2016/10/12	2017/1/12	Late	SKU2	Qualified quality	HUA Dong	1	142,42Yuan
P225575	10	2016/10/1	2016/11/30	on time	SKU6	Qualified quality	Malaysia	1	38,23Yuan
P225576	10	2016/8/30	2016/10/30	Late	SKU3	Reject	HUA BEI	1	82,45Yuan
P225586	10	2016/8/30	2016/10/30	on time	SKU3	Qualified quality	HUA BEI	1	201,63Yuan
P225589	10	2016/10/30	2016/12/30	Late	SKU3	Qualified quality	HUA BEI	2	48,72Yuan
P225592	10	2016/8/5	2016/11/5	on time	SKU3	Qualified quality	HUA BEI	1	117,07Yuan
P225600	10	2016/8/15	2016/11/15	on time	SKU3	Qualified quality	HUA BEI	1	6,16Yuan
P225621	10	2016/10/30	2016/12/30	Late	SKU3	Reject	HUA BEI	1	33,52Yuan
P225621	20	2016/10/30	2016/12/30	Late	SKU3	Reject	HUA BEI	1	23,29Yuan
P225628	10	2016/8/15	2016/11/15	on time	SKU6	Qualified quality	Malaysia	1	20,99Yuan
P225643	10	2016/9/15	2016/12/15	on time	SKU2	Qualified quality	HUA Dong	1	16,45Yuan
P225697	10	2016/8/17	2016/11/17	on time	SKU2	Qualified quality	HUA Dong	4	0,51Yuan
P225697	20	2016/8/17	2016/11/17	on time	SKU2	Qualified quality	HUA Dong	2	1294,64Yuan
P225823	10	2016/8/15	2016/11/15	on time	SKU6	Qualified quality	Malaysia	2	41,98Yuan
P225947	10	2016/10/1	2016/11/30	Late	SKU3	Qualified quality	HUA BEI	1	18,02Yuan
P225958	10	2016/8/15	2016/11/15	Late	SKU3	Qualified quality	HUA BEI	1	20,38Yuan
P225966	10	2016/8/15	2016/11/15	on time	SKU3	Qualified quality	HUA BEI	1	4,11Yuan
P226478	10	2016/9/26	2016/11/26	on time	SKU2	Reject	HUA Dong	2	61,50Yuan
P226478	20	2016/9/26	2016/11/26	on time	SKU2	Reject	HUA Dong	2	13,94Yuan
P226484	10	2016/10/1	2016/11/30	on time	SKU6	Reject	Malaysia	5	45,48Yuan
P226484	20	2016/10/1	2016/11/30	on time	SKU6	Reject	Malaysia	5	34,37Yuan
P226517	10	2016/8/9	2016/11/9	on time	SKU2	repair	HUA Dong	2	13169,57Yuan
P226574	10	2016/10/1	2016/11/30	on time	SKU2	Qualified quality	HUA Dong	1	2322,69Yuan
P226641	10	2016/10/1	2016/11/30	on time	SKU3	Qualified quality	HUA BEI	1	959,30Yuan
P226641	20	2016/10/1	2016/11/30	on time	SKU3	Qualified quality	HUA BEI	1	959,30Yuan
P227218	10	2016/9/15	2016/12/15	on time	SKU3	Qualified quality	HUA BEI	25	154,23Yuan
P227218	20	2016/9/15	2016/12/15	on time	SKU3	Qualified quality	HUA BEI	1	6,51Yuan
P227269	10	2016/10/1	2016/11/30	on time	SKU5	repair	Thailand	3	99,39Yuan
P227393	10	2016/10/30	2016/12/30	on time	SKU5	repair	Thailand	1	115,84Yuan
P227798	10	2016/9/5	2016/12/5	on time	SKU3	Qualified quality	HUA BEI	3	975,13Yuan
P227798	20	2016/9/5	2016/12/5	on time	SKU3	Qualified quality	HUA BEI	3	156,14Yuan
P227937	10	2016/10/1	2016/11/30	on time	SKU6	Qualified quality	Malaysia	14	12,63Yuan
P227937	20	2016/10/1	2016/11/30	on time	SKU6	Qualified quality	Malaysia	4	30,16Yuan
P227971	10	2016/9/30	2016/11/30	on time	SKU2	repair	HUA Dong	300	2629,98Yuan
P227971	20	2016/10/30	2016/12/30	on time	SKU2	repair	HUA Dong	400	3506,64Yuan
P228594	10	2016/10/30	2016/12/30	on time	SKU3	Qualified quality	HUA BEI	1	48,19Yuan
P228598	10	2016/10/1	2016/11/30	on time	SKU6	Reject	Malaysia	2	60,35Yuan
P228603	10	2016/8/20	2016/11/20	on time	SKU3	Reject	HUA BEI	3	96,39Yuan
P228606	20	2016/8/20	2016/11/20	on time	SKU3	Reject	HUA BEI	3	96,39Yuan
P228624	10	2016/12/30	2017/2/28	on time	SKU5	Qualified quality	Thailand	1	177,67Yuan
P228654	10	2016/10/30	2016/12/30	on time	SKU5	Qualified quality	Thailand	1	141,38Yuan
P228654	20	2016/10/30	2016/12/30	on time	SKU5	Qualified quality	Thailand	1	141,38Yuan
P228747	10	2016/10/30	2016/12/30	on time	SKU2	Reject	HUA Dong	2	66,38Yuan
P229366	10	2016/10/1	2016/11/30	on time	SKU5	Qualified quality	Thailand	4	183,77Yuan
P229367	10	2016/10/1	2016/11/30	on time	SKU5	Qualified quality	Thailand	1	78,30Yuan
P229367	20	2016/10/1	2016/11/30	on time	SKU5	Qualified quality	Thailand	1	78,30Yuan
P229408	10	2016/8/19	2016/11/19	on time	SKU2	Qualified quality	HUA Dong	1	2564,22Yuan
P229638	10	2016/9/15	2016/12/15	on time	SKU6	Reject	Malaysia	1	59,30Yuan
P230151	10	2016/9/15	2016/12/15	on time	SKU6	Qualified quality	Malaysia	1	27,74Yuan
P230159	10	2016/10/30	2016/12/30	on time	SKU6	Qualified quality	Malaysia	1	903,18Yuan
P230159	30	2016/10/30	2016/12/30	on time	SKU6	Qualified quality	Malaysia	2	90,32Yuan
P230172	10	2016/10/1	2016/11/30	on time	SKU6	Qualified quality	Malaysia	1	15,29Yuan
P230174	10	2016/10/30	2016/12/30	on time	SKU6	Qualified quality	Malaysia	1	202,90Yuan
P230189	10	2016/10/8	2017/1/8	Late	SKU2	Qualified quality	HUA Dong	1	144,71Yuan
P230289	10	2016/9/30	2016/11/30	on time	SKU2	Qualified quality	HUA Dong	2	4,25Yuan
P230289	20	2016/9/30	2016/11/30	on time	SKU2	Qualified quality	HUA Dong	4	8,49Yuan
P230950	10	2016/10/30	2016/12/30	on time	SKU2	Reject	HUA Dong	2	66,06Yuan
P230964	10	2016/10/1	2016/11/30	on time	SKU6	Reject	Malaysia	1	90,08Yuan
P231032	10	2016/9/15	2016/12/15	on time	SKU6	Reject	Malaysia	2	65,72Yuan
P231035	10	2016/8/12	2016/11/12	on time	SKU2	Reject	HUA Dong	2	0,60Yuan
P231035	20	2016/8/12	2016/11/12	on time	SKU2	Reject	HUA Dong	1	0,98Yuan
P231068	10	2016/9/15	2016/12/15	on time	SKU3	Qualified quality	HUA BEI	8	9,01Yuan
P231093	10	2016/10/1	2016/11/30	on time	SKU6	Reject	Malaysia	2	50,04Yuan
P231093	20	2016/10/1	2016/11/30	on time	SKU6	Reject	Malaysia	3	9,93Yuan
P231220	10	2016/9/30	2016/11/30	on time	SKU5	Reject	Thailand	1	95,39Yuan
P231639	10	2016/9/15	2016/12/15	on time	SKU6	Qualified quality	Malaysia	16	1409,23Yuan
P231647	10	2016/9/15	2016/12/15	on time	SKU6	Reject	Malaysia	1	89,10Yuan
P231652	10	2016/9/15	2016/12/15	on time	SKU6	Reject	Malaysia	3	91,57Yuan
P231656	10	2016/9/15	2016/12/15	on time	SKU6	Reject	Malaysia	5	57,96Yuan
P231735	10	2016/8/18	2016/11/18	on time	SKU2	Qualified quality	HUA Dong	1	4,05Yuan
P231744	10	2016/8/18	2016/11/18	on time	SKU2	Qualified quality	HUA Dong	1	4,05Yuan
P231762	10	2016/8/15	2016/11/15	on time	SKU3	Qualified quality	HUA BEI	1	845,28Yuan
P231768	10	2016/11/30	2017/1/30	on time	SKU2	Qualified quality	HUA Dong	4	19,21Yuan
P231775	10	2016/11/30	2017/1/30	on time	SKU3	Qualified quality	HUA BEI	10	28,52Yuan
P231775	20	2016/11/30	2017/1/30	on time	SKU3	Qualified quality	HUA BEI	20	16,51Yuan
P231780	10	2016/9/15	2016/12/15	on time	SKU6	Reject	Malaysia	50	12,11Yuan
P231780	20	2016/9/15	2016/12/15	on time	SKU6	Reject	Malaysia	15	61,58Yuan
P231812	10	2016/10/15	2017/1/15	on time	SKU6	Qualified quality	Malaysia	1	19,53Yuan
P231832	10	2016/9/15	2016/12/15	on time	SKU6	Qualified quality	Malaysia	2	21,78Yuan
P232332	10	2016/10/30	2016/12/30	on time	SKU6	Qualified quality	Malaysia	2	41,24Yuan
P232347	10	2016/10/30	2016/12/30	on time	SKU6	Qualified quality	Malaysia	1	43,66Yuan
P232350	10	2016/9/15	2016/12/15	on time	SKU6	Reject	Malaysia	2	50,26Yuan
P232350	20	2016/9/15	2016/12/15	on time	SKU6	Reject	Malaysia	4	13,30Yuan
P232351	10	2016/10/1	2016/11/30	on time	SKU3	Qualified quality	HUA BEI	4	67,92Yuan
P232351	20	2016/10/1	2016/11/30	on time	SKU6	Qualified quality	Malaysia	1	67,92Yuan
P232396	10	2016/12/1	2017/1/31	on time	SKU6	Reject	Malaysia	2	61,86Yuan
P232406	10	2016/12/1	2017/1/31	on time	SKU6	Reject	Malaysia	2	63,15Yuan
P232443	10	2016/10/1	2016/11/30	on time	SKU3	Qualified quality	HUA BEI	2	34,80Yuan
P232488	10	2016/10/8	2017/1/8	Late	SKU2	Reject	HUA Dong	2	74,72Yuan
P232498	10	2016/9/15	2016/12/15	on time	SKU6	Qualified quality	Malaysia	1	28,35Yuan
P232515	10	2016/10/30	2016/12/30	on time	SKU5	Qualified quality	Thailand	4	128,88Yuan
P232674	10	2016/10/1	2016/11/30	on time	SKU5	Qualified quality	Thailand	1	176,60Yuan
P233144	10	2016/10/1	2016/11/30	on time	SKU6	Qualified quality	Malaysia	2	8,76Yuan
P233150	10	2016/9/15	2016/12/15	on time	SKU5	repair	Thailand	1	104,51Yuan
P233168	10	2016/9/15	2016/12/15	on time	SKU3	Qualified quality	HUA BEI	1	173,83Yuan
P233187	10	2016/12/1	2017/1/31	on time	SKU2	Qualified quality	HUA Dong	2	49,72Yuan
P233187	20	2016/12/1	2017/1/31	on time	SKU2	Qualified quality	HUA Dong	2	66,29Yuan
P233261	10	2016/10/30	2016/12/30	on time	SKU2	Qualified quality	HUA Dong	4	11,08Yuan
P233268	10	2016/9/15	2016/12/15	on time	SKU6	Qualified quality	Malaysia	1	45,20Yuan
P233304	10	2016/9/30	2016/11/30	on time	SKU6	Qualified quality	Malaysia	1	49,57Yuan
P233482	10	2016/10/8	2017/1/8	Late	SKU3	Qualified quality	HUA BEI	1	386,28Yuan
P233945	10	2016/10/8	2017/1/8	Late	SKU2	Qualified quality	HUA Dong	1	45,13Yuan
P233949	10	2016/9/30	2016/11/30	on time	SKU2	Qualified quality	HUA Dong	1	438,15Yuan
P233951	10	2016/11/30	2017/1/30	on time	SKU1	repair	HUA NAN	9	3624,25Yuan
P233951	20	2016/11/30	2017/1/30	on time	SKU1	repair	XIBEI	9	3624,26Yuan
P233983	10	2016/11/23	2017/2/23	Late	SKU2	Qualified quality	HUA Dong	1	1658,59Yuan
P233983	10	2016/10/8	2017/1/8	Late	SKU2	Qualified quality	HUA Dong	1	1658,59Yuan
P234737	10	2016/9/15	2016/12/15	on time	SKU6	Qualified quality	Malaysia	3	46,82Yuan
P234737	20	2016/9/15	2016/12/15	on time	SKU6	Qualified quality	Malaysia	200	150,67Yuan
P234747	10	2016/10/30	2016/12/30	on time	SKU6	Reject	Malaysia	5	77,27Yuan
P234785	10	2016/9/15	2016/12/15	on time	SKU5	Qualified quality	Thailand	3	47,20Yuan
P234785	20	2016/9/15	2016/12/15	on time	SKU5	Qualified quality	Thailand	200	80,37Yuan
P234838	10	2016/9/30	2016/11/30	on time	SKU3	Qualified quality	HUA BEI	1	426,26Yuan
P234944	10	2016/8/22	2016/11/22	on time	SKU2	Qualified quality	HUA Dong	4	9,64Yuan
P234944	20	2016/8/22	2016/11/22	on time	SKU2	Qualified quality	HUA Dong	2	36,76Yuan
P235329	10	2016/10/30	2016/12/30	on time	SKU5	Qualified quality	Thailand	2	339,89Yuan
P235340	10	2016/8/15	2016/11/15	on time	SKU5	Qualified quality	Thailand	10	193,00Yuan
P235364	10	2016/9/30	2016/11/30	on time	SKU2	Qualified quality	HUA Dong	1	186,82Yuan
P235376	10	2016/10/30	2016/12/30	on time	SKU6	Qualified quality	Malaysia	5	20,01Yuan
P235379	10	2016/9/20	2016/12/20	on time	SKU5	Qualified quality	Thailand	1	183,24Yuan
P235435	10	2016/12/30	2017/2/28	on time	SKU2	Qualified quality	HUA Dong	4	21,15Yuan
P235435	20	2016/12/30	2017/2/28	on time	SKU2	Qualified quality	HUA Dong	4	21,15Yuan
P235439	10	2016/10/30	2016/12/30	on time	SKU5	Qualified quality	Thailand	2	60,42Yuan
P235439	20	2016/10/30	2016/12/30	on time	SKU5	Qualified quality	Thailand	4	120,85Yuan
P235661	10	2016/9/30	2016/11/30	Late	SKU2	Qualified quality	HUA Dong	2	49,88Yuan
P235735	10	2016/10/20	2017/1/20	on time	SKU3	Qualified quality	HUA BEI	1	323,91Yuan
P236122	10	2016/10/1	2016/11/30	on time	SKU2	Qualified quality	HUA Dong	1	116,04Yuan
P236136	10	2016/9/20	2016/12/20	on time	SKU6	Qualified quality	Malaysia	1	1311,09Yuan
P236161	10	2016/10/25	2016/12/25	on time	SKU6	Reject	Malaysia	100	56,68Yuan
P236192	10	2016/9/30	2016/11/30	on time	SKU2	Qualified quality	HUA Dong	1	147,69Yuan
P236216	10	2016/10/30	2016/12/30	on time	SKU2	Qualified quality	HUA Dong	1	39,18Yuan
P236271	60	2016/10/30	2016/12/30	on time	SKU5	Qualified quality	Thailand	1	392,42Yuan
P236317	10	2016/9/12	2016/12/12	on time	SKU3	Qualified quality	HUA BEI	6	198,18Yuan
P236361	10	2016/10/12	2017/1/12	on time	SKU3	repair	HUA BEI	1	112,48Yuan
P236856	10	2016/10/30	2016/12/30	on time	SKU3	Qualified quality	HUA BEI	2	128,90Yuan
P236866	10	2016/10/1	2016/11/30	on time	SKU5	repair	Thailand	1	43,05Yuan
P236866	20	2016/10/1	2016/11/30	on time	SKU5	repair	Thailand	1	59,55Yuan
P236902	10	2016/10/30	2016/12/30	Late	SKU4	repair	XIBEI	1	707,30Yuan
P236962	10	2016/10/30	2016/12/30	on time	SKU6	Reject	Malaysia	1	40,86Yuan
P236962	20	2016/10/30	2016/12/30	on time	SKU6	Reject	Malaysia	1	24,33Yuan
P236964	10	2016/10/30	2016/12/30	Late	SKU4	repair	XIBEI	1	203,28Yuan
P236964	20	2016/10/30	2016/12/30	Late	SKU4	repair	XIBEI	1	203,28Yuan
P237647	10	2016/12/30	2017/2/28	on time	SKU5	Qualified quality	Thailand	1	164,10Yuan
P237724	10	2016/10/30	2016/12/30	on time	SKU5	repair	Thailand	1	101,87Yuan
P237725	10	2016/10/30	2016/12/30	on time	SKU5	repair	Thailand	1	107,34Yuan
P237726	10	2016/9/13	2016/12/13	on time	SKU6	Reject	Malaysia	1	58,01Yuan
P237729	10	2016/9/15	2016/12/15	on time	SKU5	Qualified quality	Thailand	5	125,28Yuan
P237732	10	2016/10/10	2017/1/10	on time	SKU2	Qualified quality	HUA Dong	80	140,71Yuan
P237736	10	2016/10/30	2016/12/30	on time	SKU6	Qualified quality	Malaysia	1	38,55Yuan
P237736	20	2016/10/30	2016/12/30	on time	SKU6	Qualified quality	Malaysia	3	9,64Yuan
P237746	10	2016/10/30	2016/12/30	on time	SKU3	Qualified quality	HUA BEI	1	14,01Yuan
P237747	10	2016/10/30	2016/12/30	on time	SKU5	Qualified quality	Thailand	1	374,32Yuan
P237770	10	2016/11/18	2017/2/18	on time	SKU3	Qualified quality	HUA BEI	1	213,10Yuan
P237770	20	2016/11/18	2017/2/18	Late	SKU3	Qualified quality	HUA BEI	1	23,90Yuan
P237775	10	2016/9/15	2016/12/15	on time	SKU3	Reject	HUA BEI	2	81,61Yuan
P238419	10	2016/10/30	2016/12/30	Late	SKU4	repair	XIBEI	1000	445,37Yuan
P238419	20	2016/10/30	2016/12/30	Late	SKU4	repair	XIBEI	10	2,57Yuan
P238422	10	2016/10/30	2016/12/30	Late	SKU4	repair	XIBEI	4	137,72Yuan
P238422	20	2016/10/30	2016/12/30	Late	SKU4	repair	XIBEI	500	373,95Yuan
P238454	10	2016/9/15	2016/12/15	on time	SKU5	Qualified quality	Thailand	20	107,95Yuan
P238454	20	2016/9/15	2016/12/15	on time	SKU5	Qualified quality	Thailand	20	61,69Yuan
P238457	10	2016/10/30	2016/12/30	on time	SKU6	Qualified quality	Malaysia	1	1015,25Yuan
P238525	10	2016/9/15	2016/12/15	on time	SKU2	Qualified quality	HUA Dong	2	167,07Yuan
P238527	10	2016/11/15	2017/2/15	on time	SKU2	Qualified quality	HUA Dong	4	2,71Yuan
P238527	20	2016/11/15	2017/2/15	on time	SKU2	Qualified quality	HUA Dong	4	2,71Yuan
P238559	10	2016/10/24	2017/1/24	on time	SKU3	Qualified quality	HUA BEI	1	131,67Yuan
P238570	10	2016/10/30	2016/12/30	on time	SKU5	Qualified quality	Thailand	100	200,82Yuan
P238570	20	2016/10/30	2016/12/30	on time	SKU5	Qualified quality	Thailand	100	116,83Yuan
P238587	10	2016/10/30	2016/12/30	on time	SKU5	Qualified quality	Thailand	1	366,88Yuan
P239185	10	2016/10/15	2017/1/15	on time	SKU5	Qualified quality	Thailand	1	514,41Yuan
P239186	10	2016/10/15	2017/1/15	on time	SKU5	Qualified quality	Thailand	1	302,39Yuan
P239191	10	2016/10/15	2017/1/15	on time	SKU6	Qualified quality	Malaysia	1	27,13Yuan
P239191	20	2016/10/15	2017/1/15	on time	SKU6	Qualified quality	Malaysia	1	27,13Yuan
P239233	10	2016/9/15	2016/12/15	on time	SKU5	Qualified quality	Thailand	3	255,99Yuan
P239246	10	2016/9/30	2016/11/30	Late	SKU3	Qualified quality	HUA BEI	1	1229,95Yuan
P239246	20	2016/9/30	2016/11/30	Late	SKU3	Qualified quality	HUA BEI	1	1229,95Yuan
P239258	10	2016/9/15	2016/12/15	on time	SKU5	Reject	Thailand	3	97,88Yuan
P239273	10	2016/10/30	2016/12/30	on time	SKU3	Reject	HUA BEI	1	70,54Yuan
P239427	10	2016/10/30	2016/12/30	on time	SKU3	Qualified quality	HUA BEI	1	45,48Yuan
P239442	10	2016/8/30	2016/10/30	Late	SKU3	Qualified quality	HUA BEI	1	29,47Yuan
P239454	10	2016/8/30	2016/10/30	Late	SKU3	Qualified quality	HUA BEI	2	174,58Yuan
P239475	10	2016/8/30	2016/10/30	Late	SKU3	Qualified quality	HUA BEI	1	152,54Yuan
P240011	10	2016/10/1	2016/11/30	on time	SKU6	Reject	Malaysia	1	52,57Yuan
P240011	20	2016/10/1	2016/11/30	on time	SKU6	Reject	Malaysia	56	37,26Yuan
P240025	10	2016/10/30	2016/12/30	on time	SKU5	Qualified quality	Thailand	600	23,07Yuan
P240025	20	2016/10/30	2016/12/30	on time	SKU5	Qualified quality	Thailand	1	314,54Yuan
P240310	10	2016/9/30	2016/11/30	on time	SKU2	Reject	HUA Dong	2	0,60Yuan
P240310	20	2016/9/30	2016/11/30	on time	SKU2	Reject	HUA Dong	1	2,63Yuan
P240875	10	2016/9/15	2016/12/15	on time	SKU5	Qualified quality	Thailand	1	112,68Yuan
P240875	20	2016/9/15	2016/12/15	on time	SKU5	Qualified quality	Thailand	1	112,68Yuan
P240901	10	2016/10/1	2016/11/30	on time	SKU6	Qualified quality	Malaysia	1	27,04Yuan
P240931	10	2016/12/30	2017/2/28	Late	SKU4	repair	XIBEI	1	746,69Yuan
P241709	10	2016/10/14	2017/1/14	Late	SKU2	Qualified quality	HUA Dong	2	465,27Yuan
P241713	10	2016/9/5	2016/12/5	on time	SKU3	Qualified quality	HUA BEI	1	116,85Yuan
P241715	10	2016/9/15	2016/12/15	on time	SKU3	Qualified quality	HUA BEI	1	116,85Yuan
P241722	10	2016/9/15	2016/12/15	on time	SKU6	Reject	Malaysia	1	87,12Yuan
P242616	10	2016/11/30	2017/1/30	on time	SKU3	Reject	HUA BEI	2	10,03Yuan
P242616	20	2016/11/30	2017/1/30	on time	SKU3	Reject	HUA BEI	2	74,84Yuan
P242812	10	2016/10/30	2016/12/30	on time	SKU5	Qualified quality	Thailand	1	186,55Yuan
P242812	20	2016/10/30	2016/12/30	on time	SKU5	Qualified quality	Thailand	2	209,61Yuan
P242823	10	2016/10/30	2016/12/30	on time	SKU6	Reject	Malaysia	2	66,54Yuan
P243354	10	2016/9/20	2016/12/20	on time	SKU3	Qualified quality	HUA BEI	350	65,53Yuan
P243354	20	2016/9/20	2016/12/20	on time	SKU3	Qualified quality	HUA BEI	350	65,53Yuan
P243400	10	2016/9/15	2016/12/15	on time	SKU6	Qualified quality	Malaysia	4	34,82Yuan
P243414	10	2016/10/15	2017/1/15	on time	SKU5	Qualified quality	Thailand	4	124,51Yuan
P243420	10	2016/9/15	2016/12/15	on time	SKU2	Reject	HUA Dong	1	73,78Yuan
P243474	20	2016/10/30	2016/12/30	on time	SKU2	Qualified quality	HUA Dong	2	4,31Yuan
P243488	10	2016/10/30	2016/12/30	on time	SKU5	Qualified quality	Thailand	2	183,84Yuan
P243624	10	2016/10/30	2016/12/30	on time	SKU5	repair	Thailand	1	102,41Yuan
P243691	10	2016/9/6	2016/12/6	on time	SKU3	Qualified quality	HUA BEI	1	19,47Yuan
P244261	20	2016/10/1	2016/11/30	on time	SKU1	repair	XIBEI	1	9221,69Yuan
P244292	10	2016/9/15	2016/12/15	on time	SKU6	Qualified quality	Malaysia	1	25,61Yuan
P244292	20	2016/9/15	2016/12/15	on time	SKU6	Qualified quality	Malaysia	1	25,61Yuan
P244336	10	2016/12/30	2017/2/28	on time	SKU5	Qualified quality	Thailand	1	269,64Yuan
P244336	20	2016/12/30	2017/2/28	on time	SKU5	Qualified quality	Thailand	1	269,64Yuan
P244345	10	2016/12/30	2017/2/28	on time	SKU6	Qualified quality	Malaysia	1	914,06Yuan
P244455	10	2016/10/30	2016/12/30	on time	SKU6	Reject	Malaysia	1	71,53Yuan
P244499	20	2016/10/30	2016/12/30	on time	SKU5	Qualified quality	Thailand	1	139,43Yuan
P244499	30	2016/10/30	2016/12/30	on time	SKU5	Qualified quality	Thailand	1	71,83Yuan
P245064	10	2016/11/30	2017/1/30	on time	SKU6	Qualified quality	Malaysia	3	37,43Yuan
P245067	10	2016/11/30	2017/1/30	on time	SKU6	Qualified quality	Malaysia	1	25,38Yuan
P245070	10	2016/10/30	2016/12/30	on time	SKU6	Qualified quality	Malaysia	16	26,62Yuan
P245076	10	2016/10/30	2016/12/30	on time	SKU3	Qualified quality	HUA BEI	1	4,29Yuan
P245076	20	2016/10/30	2016/12/30	on time	SKU3	Qualified quality	HUA BEI	1	6,14Yuan
P245108	20	2016/11/10	2017/2/10	on time	SKU2	Qualified quality	HUA Dong	16	2819,34Yuan
P245128	10	2016/11/10	2017/2/10	on time	SKU2	Qualified quality	HUA Dong	16	2819,34Yuan
P245133	10	2016/10/12	2017/1/12	on time	SKU6	Qualified quality	Malaysia	1	21,75Yuan
P245133	20	2016/10/12	2017/1/12	on time	SKU6	Qualified quality	Malaysia	3	19,19Yuan
P245258	10	2016/11/15	2017/2/15	on time	SKU5	Qualified quality	Thailand	3	168,07Yuan
P245915	10	2016/10/30	2016/12/30	on time	SKU2	Qualified quality	HUA Dong	4	0,51Yuan
P245915	20	2016/10/30	2016/12/30	on time	SKU2	Qualified quality	HUA Dong	8	12,29Yuan
P245919	10	2016/10/30	2016/12/30	on time	SKU3	Qualified quality	HUA BEI	1	25,21Yuan
P246023	10	2016/10/10	2017/1/10	on time	SKU3	Qualified quality	HUA BEI	1	8,78Yuan
P246131	10	2016/10/30	2016/12/30	on time	SKU6	Qualified quality	Malaysia	1	12,16Yuan
P246131	20	2016/10/30	2016/12/30	on time	SKU6	Qualified quality	Malaysia	1	4,49Yuan
P246665	10	2016/10/20	2017/1/20	on time	SKU2	Qualified quality	HUA Dong	12	22,46Yuan
P246666	10	2016/10/20	2017/1/20	on time	SKU2	Qualified quality	HUA Dong	12	22,46Yuan
P246666	20	2016/10/20	2017/1/20	on time	SKU2	Qualified quality	HUA Dong	12	22,46Yuan
P246672	10	2016/11/11	2017/2/11	on time	SKU5	Qualified quality	Thailand	1	330,22Yuan
P246678	10	2016/10/15	2017/1/15	on time	SKU6	Qualified quality	Malaysia	20	16,47Yuan
P246733	10	2016/9/15	2016/12/15	on time	SKU5	repair	Thailand	5	108,94Yuan
P246741	10	2016/9/15	2016/12/15	on time	SKU6	Qualified quality	Malaysia	5	15,87Yuan
P246741	20	2016/9/15	2016/12/15	on time	SKU6	Qualified quality	Malaysia	8	20,48Yuan
P246758	10	2016/10/30	2016/12/30	on time	SKU6	Qualified quality	Malaysia	2	5,38Yuan
P246758	20	2016/10/30	2016/12/30	on time	SKU6	Qualified quality	Malaysia	14	13,63Yuan
P246773	10	2016/10/14	2017/1/14	on time	SKU3	repair	HUA BEI	18	103,67Yuan
P246800	10	2016/10/15	2017/1/15	on time	SKU5	repair	Thailand	1	104,94Yuan
P246840	10	2016/10/30	2016/12/30	on time	SKU3	Qualified quality	HUA BEI	5	35,84Yuan
P246940	10	2016/10/30	2016/12/30	on time	SKU3	Qualified quality	HUA BEI	500	24,33Yuan
P247031	10	2016/12/14	2017/3/14	on time	SKU2	Qualified quality	HUA Dong	1	11,89Yuan
P247031	20	2016/12/14	2017/3/14	on time	SKU2	Qualified quality	HUA Dong	1	11,89Yuan
P247478	10	2016/11/30	2017/1/30	on time	SKU2	Qualified quality	HUA Dong	268	20,06Yuan
P247478	20	2016/11/30	2017/1/30	on time	SKU2	Qualified quality	HUA Dong	268	20,06Yuan
P247547	10	2016/11/21	2017/2/21	on time	SKU3	Qualified quality	HUA BEI	1	1399,16Yuan
P248422	10	2016/12/30	2017/2/28	on time	SKU2	Qualified quality	HUA Dong	1	1119,58Yuan
P248427	10	2016/10/20	2017/1/20	on time	SKU3	Reject	HUA BEI	16	3,36Yuan
P248433	10	2016/12/10	2017/3/10	on time	SKU3	Qualified quality	HUA BEI	224	147,91Yuan
P248438	10	2016/10/10	2017/1/10	on time	SKU2	Qualified quality	HUA Dong	4	7,50Yuan
P248442	10	2016/10/30	2016/12/30	on time	SKU6	Reject	Malaysia	100	70,55Yuan
P248552	10	2016/10/30	2016/12/30	on time	SKU2	Qualified quality	HUA Dong	1	38,53Yuan
P248604	10	2016/9/14	2016/12/14	on time	SKU2	repair	HUA Dong	1	3078,36Yuan
P248604	20	2016/9/14	2016/12/14	on time	SKU2	repair	HUA Dong	1	641,33Yuan
P248633	10	2016/10/27	2016/12/27	on time	SKU2	repair	HUA Dong	1	3078,36Yuan
P248633	20	2016/10/27	2016/12/27	on time	SKU2	repair	HUA Dong	1	641,33Yuan
P248661	10	2016/10/15	2017/1/15	on time	SKU6	Qualified quality	Malaysia	1	13,47Yuan
P248675	10	2016/10/30	2016/12/30	on time	SKU3	Qualified quality	HUA BEI	300	13,46Yuan
P248675	20	2016/10/30	2016/12/30	on time	SKU3	Qualified quality	HUA BEI	240	23,41Yuan
P248760	10	2016/9/15	2016/12/15	on time	SKU6	Qualified quality	Malaysia	4	37,52Yuan
P249235	10	2016/10/10	2017/1/10	on time	SKU3	Qualified quality	HUA BEI	1	346,32Yuan
P249240	10	2016/10/15	2017/1/15	Late	SKU2	repair	HUA Dong	4	4722,18Yuan
P249505	10	2016/12/30	2017/2/28	on time	SKU5	Qualified quality	Thailand	3	147,74Yuan
P249549	10	2016/10/15	2017/1/15	on time	SKU6	Qualified quality	Malaysia	1	1305,87Yuan
P249575	10	2016/10/15	2017/1/15	on time	SKU5	Qualified quality	Thailand	2	120,08Yuan
P250916	10	2016/11/28	2017/1/28	on time	SKU2	Qualified quality	HUA Dong	1	729,24Yuan
P250921	10	2016/10/17	2017/1/17	on time	SKU6	Qualified quality	Malaysia	2	4,15Yuan
P250921	20	2016/10/17	2017/1/17	on time	SKU6	Qualified quality	Malaysia	4	8,30Yuan
P250941	10	2016/10/10	2017/1/10	on time	SKU3	Qualified quality	HUA BEI	1	161,70Yuan
P251034	10	2016/12/1	2017/1/31	on time	SKU3	Qualified quality	HUA BEI	20	551,17Yuan
P251069	10	2016/10/18	2017/1/18	on time	SKU2	Qualified quality	HUA Dong	1	22,00Yuan
P251083	10	2016/12/30	2017/2/28	Late	SKU4	repair	XIBEI	1	449,59Yuan
P251130	10	2016/11/15	2017/2/15	on time	SKU3	repair	HUA BEI	2	115,99Yuan
P251145	10	2016/10/15	2017/1/15	on time	SKU6	Qualified quality	Malaysia	1	21,71Yuan
P251740	10	2016/12/9	2017/3/9	on time	SKU2	Qualified quality	HUA Dong	1	363,33Yuan
P251795	10	2016/9/23	2016/12/23	on time	SKU3	Qualified quality	HUA BEI	600	430,09Yuan
P251926	10	2016/10/15	2017/1/15	on time	SKU5	Qualified quality	Thailand	1	193,31Yuan
P251928	10	2016/10/8	2017/1/8	Late	SKU3	Reject	HUA BEI	1	69,93Yuan
P251937	10	2016/12/30	2017/2/28	on time	SKU3	Qualified quality	HUA BEI	4	22,33Yuan
P251937	20	2016/12/30	2017/2/28	on time	SKU3	Qualified quality	HUA BEI	4	22,33Yuan
P251956	10	2016/11/18	2017/2/18	Late	SKU3	Qualified quality	HUA BEI	1	31,47Yuan
P251956	20	2016/11/18	2017/2/18	on time	SKU3	Qualified quality	HUA BEI	1	206,13Yuan
P251989	20	2016/12/30	2017/2/28	on time	SKU3	Qualified quality	HUA BEI	4	16,78Yuan
P252562	10	2016/10/15	2017/1/15	on time	SKU6	Qualified quality	Malaysia	10	54,48Yuan
P252569	10	2016/11/15	2017/2/15	on time	SKU2	repair	HUA Dong	43	2124,69Yuan
P252569	20	2016/11/15	2017/2/15	on time	SKU2	repair	HUA Dong	43	2035,13Yuan
P252575	10	2016/11/28	2017/1/28	on time	SKU2	Qualified quality	HUA Dong	1	13,75Yuan
P252578	10	2016/12/1	2017/1/31	on time	SKU2	Qualified quality	HUA Dong	1	358,47Yuan
P252578	20	2016/12/1	2017/1/31	on time	SKU2	Qualified quality	HUA Dong	1	12,16Yuan
P252602	10	2016/11/15	2017/2/15	Late	SKU4	repair	XIBEI	1	448,09Yuan
P252656	10	2016/10/30	2016/12/30	on time	SKU2	Reject	HUA Dong	1	70,30Yuan
P252656	20	2016/10/30	2016/12/30	on time	SKU2	Reject	HUA Dong	1	25,02Yuan
P252688	10	2016/11/30	2017/1/30	on time	SKU2	Qualified quality	HUA Dong	4	8,99Yuan
P252688	20	2016/11/30	2017/1/30	on time	SKU2	Qualified quality	HUA Dong	4	8,99Yuan
P252694	10	2016/9/21	2016/12/21	on time	SKU3	Qualified quality	HUA BEI	2	339,15Yuan
P252722	10	2016/10/8	2017/1/8	Late	SKU2	Qualified quality	HUA Dong	2	2772,09Yuan
P252725	10	2016/12/10	2017/3/10	on time	SKU3	Qualified quality	HUA BEI	1	651,13Yuan
P252887	10	2016/10/15	2017/1/15	Late	SKU4	repair	XIBEI	1000	443,68Yuan
P252887	20	2016/10/15	2017/1/15	Late	SKU4	repair	XIBEI	20	5,12Yuan
P255090	10	2016/11/15	2017/2/15	on time	SKU2	Qualified quality	HUA Dong	1	1146,38Yuan
P255101	10	2016/10/15	2017/1/15	on time	SKU5	Qualified quality	Thailand	500	271,38Yuan
P255102	10	2016/12/30	2017/2/28	on time	SKU2	Reject	HUA Dong	1	82,14Yuan
P255105	10	2016/10/8	2017/1/8	on time	SKU2	Qualified quality	HUA Dong	1	335,64Yuan
P255108	10	2016/10/15	2017/1/15	on time	SKU5	Qualified quality	Thailand	500	372,68Yuan
P255120	20	2016/12/30	2017/2/28	on time	SKU3	Qualified quality	HUA BEI	1	25,62Yuan
P255136	10	2016/10/15	2017/1/15	on time	SKU3	Qualified quality	HUA BEI	1	152,55Yuan
P255181	10	2016/10/10	2017/1/10	on time	SKU3	Reject	HUA BEI	1	3,60Yuan
P255182	10	2016/10/8	2017/1/8	on time	SKU2	Reject	HUA Dong	2	76,89Yuan
P255190	10	2016/12/1	2017/1/31	on time	SKU6	Reject	Malaysia	4	69,71Yuan
P255195	10	2016/10/15	2017/1/15	on time	SKU6	Qualified quality	Malaysia	1	27,55Yuan
P255242	10	2016/11/15	2017/2/15	on time	SKU6	Qualified quality	Malaysia	1	23,07Yuan
P255253	10	2016/10/15	2017/1/15	Late	SKU4	repair	XIBEI	2	449,79Yuan
P255327	10	2016/12/30	2017/2/28	on time	SKU3	Qualified quality	HUA BEI	1	401,54Yuan
P255377	10	2016/10/15	2017/1/15	on time	SKU6	Qualified quality	Malaysia	1	1304,39Yuan
P255428	10	2016/12/1	2017/1/31	on time	SKU3	Reject	HUA BEI	300	19,21Yuan
P255428	20	2016/12/1	2017/1/31	on time	SKU6	Reject	Malaysia	1	40,21Yuan
P255429	10	2016/10/15	2017/1/15	on time	SKU6	Qualified quality	Malaysia	1	20,51Yuan
P255429	20	2016/10/15	2017/1/15	on time	SKU6	Qualified quality	Malaysia	1	20,51Yuan
P255474	10	2016/10/15	2017/1/15	on time	SKU3	Qualified quality	HUA BEI	1	939,61Yuan
P255474	20	2016/10/15	2017/1/15	on time	SKU3	Qualified quality	HUA BEI	1	939,61Yuan
P255490	10	2016/10/30	2016/12/30	on time	SKU6	Qualified quality	Malaysia	1	13,84Yuan
P255538	10	2016/10/15	2017/1/15	on time	SKU6	Qualified quality	Malaysia	2	14,35Yuan
P256151	10	2016/9/20	2016/12/20	Late	SKU3	Qualified quality	HUA BEI	1	889,13Yuan
P256164	10	2016/11/20	2017/2/20	on time	SKU2	Qualified quality	HUA Dong	1	36,13Yuan
P256188	10	2016/12/1	2017/1/31	on time	SKU3	Qualified quality	HUA BEI	1	2248,65Yuan
P256236	10	2016/10/25	2016/12/25	on time	SKU2	Qualified quality	HUA Dong	1	200,79Yuan
P257139	10	2016/12/1	2017/1/31	on time	SKU6	Reject	Malaysia	60	85,44Yuan
P257145	10	2016/10/15	2017/1/15	on time	SKU6	Qualified quality	Malaysia	1	1,92Yuan
P257145	20	2016/10/15	2017/1/15	on time	SKU6	Qualified quality	Malaysia	1	23,07Yuan
P257208	10	2016/10/15	2017/1/15	on time	SKU2	Qualified quality	HUA Dong	4	9,23Yuan
P257208	20	2016/10/15	2017/1/15	on time	SKU2	Qualified quality	HUA Dong	4	32,18Yuan
P257209	10	2016/12/21	2017/3/21	on time	SKU5	Qualified quality	Thailand	144	262,89Yuan
P257239	10	2016/10/13	2017/1/13	on time	SKU6	Qualified quality	Malaysia	8	13,84Yuan
P257356	10	2016/11/30	2017/1/30	on time	SKU2	Reject	HUA Dong	110	49,47Yuan
P257356	20	2016/11/30	2017/1/30	on time	SKU2	Reject	HUA Dong	110	49,47Yuan
P258069	10	2016/10/20	2017/1/20	on time	SKU3	Qualified quality	HUA BEI	266	171,50Yuan
P258160	10	2016/12/1	2017/1/31	on time	SKU3	Qualified quality	HUA BEI	12	7,92Yuan
P258182	10	2016/11/30	2017/1/30	on time	SKU6	Reject	Malaysia	10	54,53Yuan
P259120	10	2016/10/15	2017/1/15	on time	SKU6	Qualified quality	Malaysia	1	16,27Yuan
P259167	10	2016/12/1	2017/1/31	on time	SKU5	repair	Thailand	1	107,95Yuan
P259264	10	2016/12/1	2017/1/31	on time	SKU6	Reject	Malaysia	1	17,43Yuan
P259264	20	2016/12/1	2017/1/31	on time	SKU6	Reject	Malaysia	2	43,57Yuan
P259279	10	2016/11/10	2017/2/10	on time	SKU2	Qualified quality	HUA Dong	134	10,05Yuan
P259279	20	2016/11/10	2017/2/10	on time	SKU2	Qualified quality	HUA Dong	134	10,05Yuan
P259303	10	2016/12/19	2017/3/19	on time	SKU2	Reject	HUA Dong	2	43,48Yuan
P259303	20	2016/12/19	2017/3/19	on time	SKU2	Reject	HUA Dong	2	43,48Yuan
P259318	10	2016/10/29	2016/12/29	on time	SKU5	Qualified quality	Thailand	1	96,40Yuan
P259318	20	2016/10/29	2016/12/29	Late	SKU5	Qualified quality	Thailand	1	96,40Yuan
P260011	10	2016/12/30	2017/2/28	on time	SKU3	Qualified quality	HUA BEI	1	48,19Yuan
P260079	10	2016/10/15	2017/1/15	on time	SKU6	Qualified quality	Malaysia	4	13,33Yuan
P260081	50	2016/11/10	2017/2/10	on time	SKU3	Qualified quality	HUA BEI	1	276,21Yuan
P260081	60	2016/11/10	2017/2/10	on time	SKU3	Qualified quality	HUA BEI	1	329,59Yuan
P260100	10	2016/10/15	2017/1/15	on time	SKU6	Qualified quality	Malaysia	10	10,24Yuan
P260105	10	2016/10/15	2017/1/15	on time	SKU6	Qualified quality	Malaysia	1	30,76Yuan
P260970	10	2016/12/1	2017/1/31	on time	SKU5	Qualified quality	Thailand	4	107,81Yuan
P260970	20	2016/12/1	2017/1/31	on time	SKU5	Qualified quality	Thailand	50	134,48Yuan
P260975	10	2016/11/10	2017/2/10	on time	SKU6	repair	Malaysia	2	44,99Yuan
P260975	20	2016/11/10	2017/2/10	on time	SKU2	repair	HUA Dong	2	61,42Yuan
P261876	10	2016/12/1	2017/1/31	on time	SKU3	Qualified quality	HUA BEI	1	151,64Yuan
P261891	10	2016/11/15	2017/2/15	on time	SKU3	Qualified quality	HUA BEI	2	14,03Yuan
P261891	20	2016/11/15	2017/2/15	on time	SKU3	Qualified quality	HUA BEI	2	14,03Yuan
P261893	10	2016/11/11	2017/2/11	on time	SKU3	Qualified quality	HUA BEI	1	11,77Yuan
P261904	10	2016/12/30	2017/2/28	on time	SKU5	repair	Thailand	5	109,01Yuan
P261929	10	2016/12/1	2017/1/31	on time	SKU5	Reject	Thailand	2	69,98Yuan
P261929	40	2016/12/1	2017/1/31	on time	SKU5	Reject	Thailand	1	29,37Yuan
P262232	10	2016/12/1	2017/1/31	on time	SKU6	Qualified quality	Malaysia	1	32,02Yuan
P262232	20	2016/12/1	2017/1/31	on time	SKU6	Qualified quality	Malaysia	1	3,33Yuan
P263936	10	2016/12/30	2017/2/28	Late	SKU4	repair	XIBEI	20	668,51Yuan
P263958	10	2016/11/15	2017/2/15	on time	SKU2	Qualified quality	HUA Dong	191	144,96Yuan
P263958	20	2016/11/15	2017/2/15	on time	SKU2	Qualified quality	HUA Dong	191	144,96Yuan
P263985	10	2016/10/15	2017/1/15	on time	SKU3	Qualified quality	HUA BEI	1	153,60Yuan
P268678	10	2016/11/15	2017/2/15	Late	SKU4	repair	XIBEI	1	755,45Yuan
P268732	10	2016/12/15	2017/3/15	on time	SKU5	Qualified quality	Thailand	1	226,92Yuan
P268736	10	2016/11/5	2017/2/5	Late	SKU5	Qualified quality	Thailand	1	345,05Yuan
P268751	10	2016/12/1	2017/1/31	on time	SKU3	Reject	HUA BEI	1	96,42Yuan
P268754	10	2016/11/25	2017/1/25	Late	SKU6	Qualified quality	Malaysia	1	52,46Yuan
P268755	10	2016/10/15	2017/1/15	on time	SKU3	Qualified quality	HUA BEI	2	163,45Yuan
P268756	10	2016/10/15	2017/1/15	on time	SKU3	Reject	HUA BEI	1	88,05Yuan
P268761	10	2016/11/5	2017/2/5	Late	SKU5	repair	Thailand	1	104,92Yuan
P268766	10	2016/12/1	2017/1/31	on time	SKU2	Qualified quality	HUA Dong	1	14,62Yuan
P268769	10	2016/12/28	2017/2/28	Late	SKU6	Reject	Malaysia	1	59,96Yuan
P268783	10	2016/12/1	2017/1/31	on time	SKU2	Reject	HUA Dong	1	69,60Yuan
P268784	10	2016/10/15	2017/1/15	on time	SKU3	Qualified quality	HUA BEI	3	12,88Yuan
P268785	10	2016/12/1	2017/1/31	on time	SKU2	Reject	HUA Dong	1	74,95Yuan
P268823	10	2016/12/15	2017/3/15	Late	SKU4	repair	XIBEI	20	581,49Yuan
P268828	10	2016/11/15	2017/2/15	on time	SKU6	Qualified quality	Malaysia	1	27,38Yuan
P268841	10	2016/12/15	2017/3/15	on time	SKU6	Qualified quality	Malaysia	1	50,13Yuan
P269001	10	2016/11/15	2017/2/15	on time	SKU5	Qualified quality	Thailand	1	190,52Yuan
P269580	10	2016/10/15	2017/1/15	on time	SKU5	Qualified quality	Thailand	1	157,06Yuan
P269606	10	2016/12/1	2017/1/31	Late	SKU6	Qualified quality	Malaysia	313	1012,31Yuan
P270687	10	2016/12/1	2017/1/31	on time	SKU6	Qualified quality	Malaysia	1	1372,98Yuan
P270759	10	2016/12/1	2017/1/31	on time	SKU6	Reject	Malaysia	1	76,44Yuan
P271594	10	2016/10/17	2017/1/17	on time	SKU2	Qualified quality	HUA Dong	2	46,69Yuan
P272232	10	2016/12/1	2017/1/31	on time	SKU5	Qualified quality	Thailand	1	288,48Yuan
P272240	10	2016/12/15	2017/3/15	Late	SKU2	Qualified quality	HUA Dong	1	237,89Yuan
P272240	10	2016/11/22	2017/2/22	Late	SKU2	Qualified quality	HUA Dong	1	237,89Yuan
P272267	10	2016/12/1	2017/1/31	on time	SKU5	Reject	Thailand	1	98,19Yuan
P272359	10	2016/12/10	2017/3/10	on time	SKU3	Qualified quality	HUA BEI	1260	333,83Yuan
P273040	10	2016/11/5	2017/2/5	Late	SKU6	Qualified quality	Malaysia	1	32,21Yuan
P273050	10	2016/12/1	2017/1/31	on time	SKU3	repair	HUA BEI	1	105,16Yuan
P273051	10	2016/11/30	2017/1/30	on time	SKU3	Reject	HUA BEI	2	73,23Yuan
P273061	10	2016/12/30	2017/2/28	Late	SKU4	repair	XIBEI	4	583,53Yuan
P273122	10	2016/11/8	2017/2/8	on time	SKU3	Qualified quality	HUA BEI	2	31,97Yuan
P273161	10	2016/11/15	2017/2/15	on time	SKU2	Qualified quality	HUA Dong	5	24,10Yuan
P273202	10	2016/10/24	2017/1/24	on time	SKU5	Qualified quality	Thailand	2	205,51Yuan
P273339	10	2016/11/15	2017/2/15	on time	SKU3	Qualified quality	HUA BEI	1	357,73Yuan
P273931	10	2016/12/30	2017/2/28	on time	SKU2	Qualified quality	HUA Dong	1	11,07Yuan
P273980	10	2016/12/19	2017/3/19	on time	SKU2	Qualified quality	HUA Dong	4	22,86Yuan
P273980	20	2016/12/19	2017/3/19	on time	SKU2	Qualified quality	HUA Dong	2	4,60Yuan
P274062	20	2016/12/1	2017/1/31	on time	SKU3	Qualified quality	HUA BEI	21	36,29Yuan
P274089	10	2016/12/30	2017/2/28	on time	SKU6	Qualified quality	Malaysia	1	45,04Yuan
P274202	10	2016/11/15	2017/2/15	on time	SKU5	Qualified quality	Thailand	1	154,81Yuan
P274973	10	2016/11/15	2017/2/15	on time	SKU2	Qualified quality	HUA Dong	4	76,73Yuan
P274973	20	2016/11/15	2017/2/15	on time	SKU2	Qualified quality	HUA Dong	4	76,73Yuan
P275847	10	2016/11/30	2017/1/30	on time	SKU3	Qualified quality	HUA BEI	1	306,49Yuan
P275918	10	2016/10/24	2017/1/24	on time	SKU2	Qualified quality	HUA Dong	2	2307,36Yuan
P276849	10	2016/12/25	2017/2/25	on time	SKU3	Qualified quality	HUA BEI	1	8,67Yuan
P277636	10	2016/12/15	2017/3/15	on time	SKU5	Qualified quality	Thailand	5	125,03Yuan
P277636	20	2016/12/15	2017/3/15	on time	SKU5	Qualified quality	Thailand	5	125,03Yuan
P277702	10	2016/12/1	2017/1/31	Late	SKU4	repair	XIBEI	1	788,26Yuan
P277720	10	2016/12/15	2017/3/15	on time	SKU5	Qualified quality	Thailand	50	79,01Yuan
P277720	20	2016/12/15	2017/3/15	on time	SKU5	Qualified quality	Thailand	2	71,60Yuan
P277851	10	2016/12/1	2017/1/31	on time	SKU2	Qualified quality	HUA Dong	2	309,57Yuan
P277851	20	2016/12/1	2017/1/31	on time	SKU2	Qualified quality	HUA Dong	2	1031,91Yuan
P277861	10	2016/11/15	2017/2/15	on time	SKU3	Qualified quality	HUA BEI	1	296,18Yuan
P277941	10	2016/12/25	2017/2/25	on time	SKU2	Reject	HUA Dong	6000	87,69Yuan
P278712	10	2016/12/1	2017/1/31	on time	SKU6	Qualified quality	Malaysia	1	6,31Yuan
P278911	10	2016/12/30	2017/2/28	on time	SKU6	Qualified quality	Malaysia	1	1289,40Yuan
P279648	10	2016/12/30	2017/2/28	on time	SKU2	Qualified quality	HUA Dong	1	439,20Yuan
P279759	10	2016/12/30	2017/2/28	on time	SKU4	repair	XIBEI	1	732,34Yuan
P279861	10	2016/11/15	2017/2/15	on time	SKU2	Reject	HUA Dong	1	80,28Yuan
P280441	10	2016/12/30	2017/2/28	on time	SKU3	Qualified quality	HUA BEI	4	16,53Yuan
P280444	10	2016/11/21	2017/2/21	on time	SKU5	Qualified quality	Thailand	1	341,10Yuan
P280484	10	2016/11/15	2017/2/15	on time	SKU2	Qualified quality	HUA Dong	400	44,84Yuan
P280551	10	2016/12/30	2017/2/28	on time	SKU6	Reject	Malaysia	1	79,42Yuan
P280616	10	2016/11/15	2017/2/15	on time	SKU3	Qualified quality	HUA BEI	1	11,09Yuan
P280616	20	2016/11/15	2017/2/15	on time	SKU3	Qualified quality	HUA BEI	1	22,57Yuan
P280643	10	2016/11/15	2017/2/15	on time	SKU2	Qualified quality	HUA Dong	10	10,09Yuan
P280643	20	2016/11/15	2017/2/15	on time	SKU2	Qualified quality	HUA Dong	10	12,61Yuan
P280755	10	2016/11/15	2017/2/15	on time	SKU6	Reject	Malaysia	20	27,74Yuan
P280755	20	2016/11/15	2017/2/15	on time	SKU6	Reject	Malaysia	20	27,74Yuan
P281788	10	2016/12/30	2017/2/28	on time	SKU4	repair	XIBEI	1000	432,44Yuan
P281788	20	2016/12/30	2017/2/28	on time	SKU4	repair	XIBEI	20	5,04Yuan
P281886	10	2016/12/30	2017/2/28	on time	SKU5	Qualified quality	Thailand	60	191,36Yuan
P282490	10	2016/12/30	2017/2/28	on time	SKU2	repair	HUA Dong	11500	8109,03Yuan
P283061	10	2016/11/15	2017/2/15	on time	SKU2	Qualified quality	HUA Dong	2	401,38Yuan
P283087	10	2016/11/15	2017/2/15	Late	SKU4	repair	XIBEI	1	813,40Yuan
P283088	10	2016/12/30	2017/2/28	on time	SKU2	Qualified quality	HUA Dong	1	738,65Yuan
P283143	10	2016/12/15	2017/3/15	on time	SKU6	Qualified quality	Malaysia	1	17,42Yuan
P283176	10	2016/12/30	2017/2/28	on time	SKU6	Qualified quality	Malaysia	1	2121,25Yuan
P283614	10	2016/11/7	2017/2/7	Late	SKU3	Qualified quality	HUA BEI	1	323,45Yuan
P283645	10	2016/12/30	2017/2/28	on time	SKU4	Qualified quality	XIBEI	2	275,71Yuan
P283645	20	2016/12/30	2017/2/28	on time	SKU4	Qualified quality	XIBEI	2	275,71Yuan
P283682	10	2016/11/15	2017/2/15	on time	SKU2	repair	HUA Dong	12	98,65Yuan
P283682	30	2016/11/15	2017/2/15	on time	SKU2	repair	HUA Dong	7	3,81Yuan
P283742	10	2016/11/15	2017/2/15	on time	SKU2	Qualified quality	HUA Dong	2	4,17Yuan
P283742	20	2016/11/15	2017/2/15	on time	SKU2	Qualified quality	HUA Dong	2	4,17Yuan
P284413	10	2016/11/15	2017/2/15	on time	SKU2	Reject	HUA Dong	1	96,10Yuan
P284435	10	2016/12/29	2017/2/28	on time	SKU4	Qualified quality	XIBEI	8	429,65Yuan
P284435	20	2016/12/29	2017/2/28	on time	SKU4	Qualified quality	XIBEI	1	6,32Yuan
P284597	10	2016/11/20	2017/2/20	Late	SKU2	Qualified quality	HUA Dong	2	223,17Yuan
P284628	10	2016/11/15	2017/2/15	Late	SKU6	Qualified quality	Malaysia	1	1388,02Yuan
P285361	10	2016/12/5	2017/3/5	on time	SKU5	Qualified quality	Thailand	6	119,31Yuan
P285366	10	2016/12/15	2017/3/15	on time	SKU3	Qualified quality	HUA BEI	300	273,73Yuan
P285384	10	2016/11/15	2017/2/15	Late	SKU5	Qualified quality	Thailand	1	340,70Yuan
P285393	10	2016/12/9	2017/3/9	on time	SKU2	Reject	HUA Dong	2	1,48Yuan
P286525	10	2016/12/15	2017/3/15	on time	SKU4	Qualified quality	XIBEI	1	731,74Yuan
P286535	10	2016/11/15	2017/2/15	on time	SKU6	Qualified quality	Malaysia	1	10,09Yuan
P286572	10	2016/12/30	2017/2/28	on time	SKU6	Qualified quality	Malaysia	798	1315,75Yuan
P286572	20	2016/12/30	2017/2/28	on time	SKU6	Qualified quality	Malaysia	12	13,27Yuan
P286609	10	2016/11/15	2017/2/15	on time	SKU3	repair	HUA BEI	2	107,78Yuan
P287430	10	2016/12/20	2017/3/20	on time	SKU2	Qualified quality	HUA Dong	1	457,37Yuan
P287430	20	2016/12/20	2017/3/20	on time	SKU2	Qualified quality	HUA Dong	1	457,37Yuan
P287440	10	2016/12/15	2017/3/15	on time	SKU2	Qualified quality	HUA Dong	1	53,61Yuan
P287556	10	2016/12/30	2017/2/28	on time	SKU2	Qualified quality	HUA Dong	1	1945,87Yuan
P287666	10	2016/11/15	2017/2/15	Late	SKU6	Qualified quality	Malaysia	2	1208,86Yuan
P287684	10	2016/11/20	2017/2/20	on time	SKU2	Qualified quality	HUA Dong	2	2095,33Yuan
P288561	10	2016/11/15	2017/2/15	on time	SKU2	Qualified quality	HUA Dong	2	201,59Yuan
P289277	10	2016/11/15	2017/2/15	on time	SKU6	Reject	Malaysia	1	75,44Yuan
P290202	10	2016/12/25	2017/2/25	on time	SKU3	repair	HUA BEI	1	55,11Yuan
P290202	20	2016/12/25	2017/2/25	on time	SKU3	repair	HUA BEI	1	55,11Yuan
P290211	10	2016/12/30	2017/2/28	on time	SKU5	Qualified quality	Thailand	1	23,30Yuan
P290211	20	2016/12/30	2017/2/28	on time	SKU5	Qualified quality	Thailand	1	169,47Yuan
P290256	10	2016/12/30	2017/2/28	on time	SKU5	Qualified quality	Thailand	1	223,38Yuan
P290256	20	2016/12/30	2017/2/28	on time	SKU5	Qualified quality	Thailand	1	305,68Yuan
P290265	10	2016/12/8	2017/3/8	on time	SKU2	repair	HUA Dong	1	3014,56Yuan
P290265	20	2016/12/8	2017/3/8	on time	SKU2	repair	HUA Dong	1	628,03Yuan
P290801	10	2016/11/20	2017/2/20	Late	SKU3	Qualified quality	HUA BEI	2	128,32Yuan
P290822	10	2016/11/21	2017/2/21	on time	SKU2	Qualified quality	HUA Dong	2	120,20Yuan
P290916	10	2016/12/30	2017/2/28	on time	SKU6	Qualified quality	Malaysia	3	5,23Yuan
P290916	20	2016/12/30	2017/2/28	on time	SKU6	Qualified quality	Malaysia	3	4,52Yuan
P291696	10	2016/12/21	2017/3/21	Late	SKU3	Qualified quality	HUA BEI	1	21,19Yuan
P291703	10	2016/12/30	2017/2/28	on time	SKU6	Reject	Malaysia	1254	73,15Yuan
P291832	10	2016/12/30	2017/2/28	on time	SKU5	Qualified quality	Thailand	1	154,49Yuan
P292669	10	2016/12/30	2017/2/28	on time	SKU2	Qualified quality	HUA Dong	1	890,61Yuan
P293768	10	2016/12/30	2017/2/28	on time	SKU2	Qualified quality	HUA Dong	1	294,87Yuan
P296487	10	2016/11/1	2017/2/1	Late	SKU6	Qualified quality	Malaysia	1	2178,60Yuan
P296511	10	2016/12/29	2017/2/28	on time	SKU6	Qualified quality	Malaysia	1	22,97Yuan
P297500	10	2016/12/9	2017/3/9	on time	SKU3	Qualified quality	HUA BEI	1	533,97Yuan
P297641	10	2016/12/15	2017/3/15	on time	SKU6	Qualified quality	Malaysia	1	44,59Yuan
P299789	10	2016/12/14	2017/3/14	on time	SKU2	Qualified quality	HUA Dong	1	26,05Yuan
P299791	10	2016/12/9	2017/3/9	on time	SKU2	Qualified quality	HUA Dong	3	297,44Yuan
P299901	10	2016/12/15	2017/3/15	on time	SKU6	Qualified quality	Malaysia	2	200,41Yuan
P302956	10	2016/12/22	2017/3/22	on time	SKU2	Reject	HUA Dong	20	79,44Yuan
P303801	10	2016/12/15	2017/3/15	on time	SKU2	Qualified quality	HUA Dong	1	194,08Yuan
P307276	10	2016/12/22	2017/3/22	on time	SKU6	Qualified quality	Malaysia	1	32,18Yuan
P314165	10	2016/12/20	2017/3/20	on time	SKU2	Qualified quality	HUA Dong	1	1720,92Yuan
