# Supplementary material for: Multi-angle perception and convolutional neural network for service quality evaluation of cross-border e-commerce logistics enterprise
Source: PeerJ Comput Sci. 2024 Feb 29;10:e1911. doi: 10.7717/peerj-cs.1911 (PMC10909154; doi:10.7717/peerj-cs.1911)
Supplement: Supplemental Information 1 [file peerj-cs-10-1911-s001.zip › Code and Data/MNIST_data/Rcn.ipynb]

# %% [markdown]
<h1>用卷积网络识别图像<span class="tocSkip"></span></h1>
<div class="toc"><ul class="toc-item"><li><span><a href="#引言" data-toc-modified-id="引言-1"><span class="toc-item-num">1&nbsp;&nbsp;</span>引言</a></span></li><li><span><a href="#计算机图形" data-toc-modified-id="计算机图形-2"><span class="toc-item-num">2&nbsp;&nbsp;</span>计算机图形</a></span><ul class="toc-item"><li><span><a href="#计算机图形基本知识" data-toc-modified-id="计算机图形基本知识-2.1"><span class="toc-item-num">2.1&nbsp;&nbsp;</span>计算机图形基本知识</a></span></li><li><span><a href="#利用工具处理图形" data-toc-modified-id="利用工具处理图形-2.2"><span class="toc-item-num">2.2&nbsp;&nbsp;</span>利用工具处理图形</a></span><ul class="toc-item"><li><span><a href="#图形截取" data-toc-modified-id="图形截取-2.2.1"><span class="toc-item-num">2.2.1&nbsp;&nbsp;</span>图形截取</a></span></li></ul></li><li><span><a href="#图形几何变换" data-toc-modified-id="图形几何变换-2.3"><span class="toc-item-num">2.3&nbsp;&nbsp;</span>图形几何变换</a></span></li><li><span><a href="#灰度图" data-toc-modified-id="灰度图-2.4"><span class="toc-item-num">2.4&nbsp;&nbsp;</span>灰度图</a></span></li><li><span><a href="#二值图" data-toc-modified-id="二值图-2.5"><span class="toc-item-num">2.5&nbsp;&nbsp;</span>二值图</a></span></li><li><span><a href="#通道的分离与合并" data-toc-modified-id="通道的分离与合并-2.6"><span class="toc-item-num">2.6&nbsp;&nbsp;</span>通道的分离与合并</a></span></li><li><span><a href="#图形过滤" data-toc-modified-id="图形过滤-2.7"><span class="toc-item-num">2.7&nbsp;&nbsp;</span>图形过滤</a></span><ul class="toc-item"><li><span><a href="#普通模糊" data-toc-modified-id="普通模糊-2.7.1"><span class="toc-item-num">2.7.1&nbsp;&nbsp;</span>普通模糊</a></span></li></ul></li><li><span><a href="#高斯模糊" data-toc-modified-id="高斯模糊-2.8"><span class="toc-item-num">2.8&nbsp;&nbsp;</span>高斯模糊</a></span></li><li><span><a href="#边缘增强" data-toc-modified-id="边缘增强-2.9"><span class="toc-item-num">2.9&nbsp;&nbsp;</span>边缘增强</a></span></li><li><span><a href="#找到边缘" data-toc-modified-id="找到边缘-2.10"><span class="toc-item-num">2.10&nbsp;&nbsp;</span>找到边缘</a></span></li><li><span><a href="#其他效果¶" data-toc-modified-id="其他效果¶-2.11"><span class="toc-item-num">2.11&nbsp;&nbsp;</span>其他效果¶</a></span></li></ul></li><li><span><a href="#卷积网络实战——手写数字的识别" data-toc-modified-id="卷积网络实战——手写数字的识别-3"><span class="toc-item-num">3&nbsp;&nbsp;</span>卷积网络实战——手写数字的识别</a></span><ul class="toc-item"><li><span><a href="#准备工作——模块引用" data-toc-modified-id="准备工作——模块引用-3.1"><span class="toc-item-num">3.1&nbsp;&nbsp;</span>准备工作——模块引用</a></span></li><li><span><a href="#准备工作——下载数据" data-toc-modified-id="准备工作——下载数据-3.2"><span class="toc-item-num">3.2&nbsp;&nbsp;</span>准备工作——下载数据</a></span></li><li><span><a href="#生成模型" data-toc-modified-id="生成模型-3.3"><span class="toc-item-num">3.3&nbsp;&nbsp;</span>生成模型</a></span></li><li><span><a href="#模型训练测试" data-toc-modified-id="模型训练测试-3.4"><span class="toc-item-num">3.4&nbsp;&nbsp;</span>模型训练测试</a></span></li></ul></li></ul></div>

# %% [markdown]
## 引言

# %% [markdown]
    我们在前面学习了神经网络，用神经网络来识别手写数字，每副手写数字的图片大小都是28x28，神经网络全连接层需要用到784个参数。如果要识别的图像是96X96呢？或者是1024X1024呢？那深层网络中的计算量是否可以想象到有多大。因此，我们需要引入一种能能减少计算量的网络，那这种能够共享权值的卷积网络就进入我们的视野。

# %% [markdown]
## 计算机图形

# %% [markdown]
### 计算机图形基本知识

# %% [markdown]
    先看下面这幅图：

# %% [code]
%matplotlib inline
import numpy as np
import matplotlib.pyplot as plt 
import matplotlib.image as mpimg
img = mpimg.imread('good/000008.jpg') 
plt.imshow(img)
plt.axis('off')
plt.show()

# %% [markdown]
咱们看一下这个图形的数据结构：

# %% [code]
img.shape

# %% [code]
img

# %% [markdown]
我们利用公式，把这个图形转换成灰度图H=0.45×R+0.225×G+0.325×B

# %% [code]
h1=[]
for i in range(img.shape[0]):
    tmp=[]
    for j in range(img.shape[1]):
        tmp.append(img[i,j,0]*0.45+img[i,j,1]*0.225+img[i,j,2]*0.325)
    h1.append(tmp)
plt.imshow(h1,cmap='gray')
plt.axis('off')
plt.show()


# %% [code]
h1=img[:,:,0]*0.45+img[:,:,1]*0.225+img[:,:,2]*0.325
plt.imshow(h1,cmap='gray')
plt.axis('off')
plt.show()


# %% [markdown]
二值图，设置一个阈值，把大于阈值的数设为1，不大于阈值的数设为0

# %% [code]
h2=np.where(h1>127,1,0)
plt.imshow(h2,cmap='gray')
plt.axis('off')
plt.show()

# %% [markdown]
### 利用工具处理图形

# %% [code]
from PIL import Image,ImageTk
im = Image.open('good/000008.jpg')
im.show()

# %% [markdown]
#### 图形截取

# %% [code]
cut_box=(100,100,200,200)
new_im=im.crop(cut_box)
new_im.save('000008_1.jpg')
img1=mpimg.imread('000008_1.jpg')
plt.imshow(img1)
plt.axis('off')
plt.show()

# %% [markdown]
### 图形几何变换

# %% [code]
plt.figure("rotate")

plt.subplot(1,2,1)
plt.imshow(img1)
plt.axis('off')

plt.subplot(1,2,2)
dst=new_im.rotate(90)
plt.imshow(dst)
plt.axis('off')
plt.show()

# %% [code]
dst = new_im.transpose(Image.FLIP_LEFT_RIGHT) #左右互换
dst = new_im.transpose(Image.FLIP_TOP_BOTTOM) #上下互换
dst = new_im.transpose(Image.ROTATE_90)  #顺时针旋转
dst = new_im.transpose(Image.ROTATE_180)
dst = new_im.transpose(Image.ROTATE_270)

# %% [markdown]
### 灰度图

# %% [code]
dst=new_im.convert("L")
plt.figure("L")
plt.imshow(dst,cmap='gray')
plt.axis('off')
plt.title('gray image')
plt.show()

# %% [markdown]
### 二值图

# %% [code]
dst=new_im.convert("1")
plt.figure("1")
plt.imshow(dst,cmap='gray')
plt.axis('off')
plt.title('gray image')
plt.show()

# %% [markdown]
### 通道的分离与合并

# %% [code]
import matplotlib.pyplot as plt
from PIL import Image
new_im=Image.open('img.jpg')#打开图像
r,g,b=new_im.split()   #分离三通道
gray=new_im.convert('L')   #转换成灰度

pic=Image.merge('RGB',(r,g,b)) #合并三通道
plt.figure("Image")
plt.subplot(2,3,1), plt.title('origin')
plt.imshow(new_im),plt.axis('off')
plt.subplot(2,3,2), plt.title('gray')
plt.imshow(gray,cmap='gray'),plt.axis('off')
plt.subplot(2,3,3), plt.title('merge')
plt.imshow(pic),plt.axis('off')
plt.subplot(2,3,4), plt.title('r')
plt.imshow(r),plt.axis('off')
plt.subplot(2,3,5), plt.title('g')
plt.imshow(g),plt.axis('off')
plt.subplot(2,3,6), plt.title('b')
plt.imshow(b),plt.axis('off')
plt.show()

# %% [markdown]
### 图形过滤

# %% [markdown]
#### 普通模糊

# %% [code]
from PIL import Image, ImageFilter

im = Image.open('img.jpg')
gb=im.filter(ImageFilter.BLUR)
plt.figure("Image")
plt.subplot(1,2,1), plt.title('Source')
plt.imshow(im),plt.axis('off')
plt.subplot(1,2,2), plt.title('Blur')
plt.imshow(gb),plt.axis('off')
plt.show()

# %% [markdown]
### 高斯模糊

# %% [code]
from PIL import Image, ImageFilter

im = Image.open('img.jpg')
gb=im.filter(ImageFilter.GaussianBlur)
plt.figure("Image")
plt.subplot(1,2,1), plt.title('Source')
plt.imshow(im),plt.axis('off')
plt.subplot(1,2,2), plt.title('GaussianBlur')
plt.imshow(gb),plt.axis('off')
plt.show()

# %% [markdown]
### 边缘增强

# %% [code]
from PIL import Image, ImageFilter

im = Image.open('img.jpg')
gb=im.filter(ImageFilter.EDGE_ENHANCE)
plt.figure("Image")
plt.subplot(1,2,1), plt.title('Source')
plt.imshow(im),plt.axis('off')
plt.subplot(1,2,2), plt.title('EDGE_ENHANCE')
plt.imshow(gb),plt.axis('off')
plt.show()

# %% [markdown]
### 找到边缘

# %% [code]
from PIL import Image, ImageFilter

im = Image.open('img1.jpg')
gb=im.filter(ImageFilter.FIND_EDGES)
plt.figure("Image")
plt.subplot(1,2,1), plt.title('Source')
plt.imshow(im),plt.axis('off')
plt.subplot(1,2,2), plt.title('FIND_EDGES')
plt.imshow(gb),plt.axis('off')
plt.show()

# %% [markdown]
### 其他效果¶

    浮雕    ImageFilter.EMBOSS
    轮廓    ImageFilter.CONTOUR
    锐化    ImageFilter.SHARPEN
    平滑    ImageFilter.SMOOTH
    细节    ImageFilter.DETAIL

# %% [markdown]
## 卷积网络实战——手写数字的识别

# %% [markdown]
### 准备工作——模块引用

# %% [code]
import numpy as np
import time
from keras.datasets import mnist
from keras.utils import np_utils
from keras.models import Sequential
from keras.layers import Dense, Activation, Convolution2D, MaxPooling2D, Flatten
from keras.optimizers import Adam


# %% [markdown]
### 准备工作——下载数据

# %% [code]
np.random.seed(int(time.time()))
# 下载 mnist 数据集 to the path '~/.keras/datasets/'
# 加载数据
(X_train, y_train), (X_test, y_test) = mnist.load_data()

# data pre-processing 数据预处理


# %% [code]
X_train.shape

# %% [code]
plt.imshow(X_test[0])
plt.axis('off')
plt.show()

# %% [code]
y_test

# %% [markdown]
归一化数据，并把标识转换成独热码

# %% [code]

X_train=np.where(X_train.reshape(-1, 28, 28,1)>127,1,0)
X_test=np.where(X_test.reshape(-1,28, 28,1)>127,1,0)
y_train = np_utils.to_categorical(y_train, num_classes=10) 
y_test = np_utils.to_categorical(y_test, num_classes=10)

# %% [code]
X_train = X_train.reshape(-1, 28, 28,1)/255. 
X_test = X_test.reshape(-1,28, 28,1)/255.   
y_train = np_utils.to_categorical(y_train, num_classes=10) 
y_test = np_utils.to_categorical(y_test, num_classes=10)

# %% [code]
y_test

# %% [markdown]
### 生成模型

# %% [markdown]
Sequential模型，就是多个网络层的线性堆叠。它建立模型有两种方式，一种是向layer中添加list，一种是通.add()的方式一层层的添加。

# %% [code]
#顺序模型，除此之外还有任意模型，支持有向环等非顺序拓扑
model = Sequential()
# 第1卷积层 output shape (32, 28, 28) 32个卷积核，same方式，由于使用tensorflow backend 所以dataformat 都为channels last
model.add (Convolution2D(
    batch_input_shape=(None,28, 28,1),
    filters=32,       #卷积核数量
    kernel_size=5,  #卷积核大小
    strides=1,       #移动步长
    padding='same',     # Padding method
    data_format='channels_last',))
#relu 激活
model.add(Activation('relu'))


# %% [markdown]
    Convolution2D二维卷积层，即对图像的空域卷积。该层对二维输入进行滑动窗卷积，当使用该层作为第一层时，应提供input_shape参数
    
    data_format:Theano模式会把100张RGB三通道的16×32（高为16宽为32）彩色图表示为下面这种形式（100,3,16,32）,而TensorFlow的表达形式是（100,16,32,3）。
    我们现在用的是tensorflow，所以keras的data_format就指定为“channels_last"，否则就指定为”channels_first“

# %% [code]
#池化 max 输出的大小 (32, 14, 14)
model.add(MaxPooling2D(
    pool_size=2,
    strides=2,
    padding='same',    # Padding method
    data_format='channels_last',))


# %% [markdown]
    表达了在2×2的区域中以max方式池化，并且以间隔2的路径移动，所以即使padding为“same”，也依旧缩小了数据帧的规模。由此可知，本次池化的输出宽度为14

# %% [code]
# 由于上一层池化输出宽度是14，所以本卷积层的输入也将是  (14, 14)，本次使用64个滤波器
model.add(Convolution2D(64, 7, strides=1, padding='same', data_format='channels_last'))
model.add(Activation('relu'))


# %% [code]
# 第二层卷积的池化，最大池化，所以 output shape (64, 7, 7)
model.add(MaxPooling2D(2, 2, 'same',data_format='channels_last'))


# %% [code]
 # 用于全集展开的全连接层
model.add(Flatten())
model.add(Dense(256))
model.add(Activation('relu'))

# 第2个全连接层 使用softmax激活函数 用于分类
model.add(Dense(10))
model.add(Activation('softmax'))


# %% [markdown]
    Flatten层用来将输入“压平”，即把多维的输入一维化，常用在从卷积层到全连接层的过渡。
    Dense全连接层

# %% [code]
# 使用adam optimizer
adam = Adam(lr=1e-4)
#为网络配置优化器和损失函数所使用的目标函数，这里是交叉熵函数
model.compile(optimizer=adam,
              loss='categorical_crossentropy',metrics=['accuracy'])


# %% [markdown]
    编译keras需要两个参数：
        损失函数和优化器
        损失函数：mean_squared_error、mean_absolute_error、logcosh、mean_absolute_percentage_error、mean_squared_logarithmic_error、squared_hinge、hinge、categorical_hinge、categorical_crossentropy、sparse_categorical_crossentropy、binary_crossentropy、kullback_leibler_divergence、poisson、cosine_proximity
        优化器有：Adam、SGD、RMSprop、Adagrad、Adadelta、Adamax、Nadam
        优化器的作用：用来更新和计算影响模型训练和模型输出的网络参数，使其逼近或达到最优值，从而最小化(或最大化)损失函数

# %% [code]
model.summary()

# %% [markdown]
### 模型训练测试

# %% [markdown]
    fit()参数：
        训练数据X，训练标签y；
        epochs迭代次数，
        batch_size每次梯度更新的样本数，未指定，默认为32
        verbose日志展示，0:为不在标准输出流输出日志信息；1:显示进度条；2:每个epoch输出一行记录
        shuffle 是否在每轮迭代之前混洗数据

# %% [code]
print('Training ------------')
model.fit(X_train, y_train, epochs=2, batch_size=64,verbose=1)

print('\nTesting ------------')
loss, accuracy = model.evaluate(X_test, y_test)
print('test loss: ', loss)
print('test accuracy: ', accuracy)


# %% [code]
import time
 
import keras
from keras.utils import np_utils
 
start = time.time()
(x_train, y_train), (x_test, y_test) = keras.datasets.mnist.load_data()
rows = 28
cols = 28
CLASSES = 10
x_train = x_train.reshape(x_train.shape[0], rows, cols, 1)
x_test = x_test.reshape(x_test.shape[0], rows, cols, 1)
y_train = np_utils.to_categorical(y_train, CLASSES)
y_test = np_utils.to_categorical(y_test, CLASSES)
 
x_train = x_train.astype("float32")
x_test = x_test.astype("float32")
x_train /= 255
x_test /= 255
 
model = keras.models.Sequential([
    keras.layers.Convolution2D(16, (3, 3), data_format='channels_last', padding='same',activation='relu', input_shape=x_train.shape[1:]),
    keras.layers.MaxPool2D(pool_size=(2, 2)),
    keras.layers.Convolution2D(32, (3, 3), activation='relu'),
    keras.layers.Convolution2D(64, (3, 3), activation='relu'),
    keras.layers.Flatten(),
    keras.layers.Dense(128, activation='relu'),
    keras.layers.Dropout(0.5),
    keras.layers.Dense(128, activation='relu'),
    keras.layers.Dropout(0.5),
    keras.layers.Dense(10, activation='softmax')
])
model.summary()
model.compile(optimizer='adam',
              loss='categorical_crossentropy',
              metrics=['accuracy'])
model.fit(x_train, y_train, batch_size=64, epochs=5)
evaluate = model.evaluate(x_test, y_test)
print(evaluate)
print("elapsed: ", time.time() - start)
model.save("mnist-con.h5")

# %% [code]
x_train.shape

# %% [code]
import jieba
ls_seg = jieba.cut("人工智能是一门科学", cut_all=False)
print("jieba分词结果: " + " | ".join(ls_seg))


# %% [code]
import jieba
ls_seg = jieba.cut("乒乓球拍卖完了", cut_all=False)
print("jieba分词结果: " + " | ".join(ls_seg))

# %% [code]
import jieba
ls_seg = jieba.cut("人工智能是一门科学", cut_all=True)
print("jieba分词结果: " + " | ".join(ls_seg))

# %% [code]

import jieba
import jieba.posseg as pseg
jieba.load_userdict("userdict.txt")
# jieba.add_word(word="乒乓球拍", tag="n")

# %% [code]
ls_seg = jieba.cut("乒乓球拍卖完了", cut_all=True)
print("jieba分词结果: " + " | ".join(ls_seg))
